# Supplementary material for: N 3,N 6,2,5,7-Penta­phenyl-2,5,7-triaza­bicyclo­[2.2.1]heptane-3,6-diamine
Source: Acta Crystallogr Sect E Struct Rep Online. 2009 Jul 1;65(Pt 8):o1724. doi: 10.1107/S1600536809024416 (PMC2977394; doi:10.1107/S1600536809024416)
Supplement: Supplementary file 1 [file e-65-o1724-sup1.cif]

##############################################################################
###                                                                        ###
###        Electronic paper (Acta Crystallographica Section E)             ###
###                                                                        ###
##############################################################################
#                                                                            #
# This CIF contains the data in a paper accepted for publication in Acta     #
# Crystallographica Section E. It conforms to the requirements of Notes      #
# for Authors for Section E, and has been peer reviewed under the auspices   #
# of the IUCr Commission on Journals.                                        #
#                                                                            #
# Full details of the Crystallographic Information File format               #
# are given in the paper "The Crystallographic Information File (CIF):       #
# a New Standard Archive File for Crystallography" by S. R. Hall, F. H.      #
# Allen and I. D. Brown [Acta Cryst. (1991), A47, 655-685].                  #
#                                                                            #
# The current version of the core CIF dictionary is obtainable from          #
# ftp://ftp.iucr.org/pub/cif_core.dic. The current version number is 2.4.    #
#                                                                            #
# Software is freely available for graphical display of the structure(s) in  #
# this CIF.  For information consult the CIF home page http://www.iucr.org/  #
# cif/home.html                                                              #
#                                                                            #
# This file may be used for bona fide research purposes within the           #
# scientific community so long as proper attribution is given to the journal # 
# article from which it was obtained.                                        #
#                                                                            #
##############################################################################
                                             
data_I
_audit_creation_method     SHELXL97
_chemical_name_systematic
;
<i>N</i>^3^,<i>N</i>^6^,2,5,7-pentaphenyl-2,5,7-triazabicyclo[2.2.1]heptane-
3,6-diamine
;
_chemical_name_common     ?
_chemical_formula_moiety     'C34 H31 N5'
_chemical_formula_sum     'C34 H31 N5'
_chemical_formula_iupac     'C34 H31 N5'
_chemical_formula_weight     509.64
_chemical_melting_point     ?
_symmetry_cell_setting     orthorhombic
_symmetry_space_group_name_H-M     'P 21 21 21'
_symmetry_space_group_name_Hall     'P 2ac 2ab'
loop_
    _symmetry_equiv_pos_as_xyz
    'x, y, z'
    '-x+1/2, -y, z+1/2'
    '-x, y+1/2, -z+1/2'
    'x+1/2, -y+1/2, -z'
_cell_length_a     9.7427(4)
_cell_length_b     16.4049(7)
_cell_length_c     17.0658(7)
_cell_angle_alpha     90.00
_cell_angle_beta     90.00
_cell_angle_gamma     90.00
_cell_volume     2727.6(2)
_cell_formula_units_Z     4
_cell_measurement_reflns_used     4705
_cell_measurement_theta_min     2.39
_cell_measurement_theta_max     22.04
_cell_measurement_temperature     100(2)
_exptl_crystal_description     'Prism'
_exptl_crystal_colour     'Colourless'
_exptl_crystal_size_max     0.25
_exptl_crystal_size_mid     0.15
_exptl_crystal_size_min     0.10
_exptl_crystal_density_diffrn     1.241
_exptl_crystal_density_meas     ?
_exptl_crystal_density_method     'not measured'
_exptl_crystal_F_000     1080
_exptl_absorpt_coefficient_mu     0.075
_exptl_absorpt_correction_type     'multi-scan'
_exptl_absorpt_process_details     '(SADABS; Sheldrick, 2003)'
_exptl_absorpt_correction_T_min     0.981
_exptl_absorpt_correction_T_max     0.990
_exptl_special_details
;
;
_diffrn_ambient_temperature     100(2)
_diffrn_radiation_type     MoK\a
_diffrn_radiation_wavelength     0.71073
_diffrn_radiation_source     'Fine--focus sealed tube'
_diffrn_radiation_monochromator     'Graphite'
_diffrn_measurement_device_type     'Bruker SMART APEXII CCD area-detector'
_diffrn_measurement_method     '\f and \w'
_diffrn_detector_area_resol_mean     ?
_diffrn_reflns_number     27681
_diffrn_reflns_av_R_equivalents     0.0597
_diffrn_reflns_av_sigmaI/netI     0.0304
_diffrn_reflns_theta_min     1.72
_diffrn_reflns_theta_max     26.38
_diffrn_reflns_theta_full     26.38
_diffrn_measured_fraction_theta_max     0.993
_diffrn_measured_fraction_theta_full     0.993
_diffrn_reflns_limit_h_min     -12
_diffrn_reflns_limit_h_max     12
_diffrn_reflns_limit_k_min     -20
_diffrn_reflns_limit_k_max     20
_diffrn_reflns_limit_l_min     -21
_diffrn_reflns_limit_l_max     21
_diffrn_standards_number     ?
_diffrn_standards_interval_count     ?
_diffrn_standards_interval_time     ?
_diffrn_standards_decay_%     ?
_refine_special_details
;
 Refinement of <i>F</i>^2^ against ALL reflections. The weighted
 <i>R</i>--factor <i>wR</i> and goodness of fit <i>S</i> are based on
 <i>F</i>^2^, conventional <i>R</i>--factors <i>R</i> are based on <i>F</i>,
 with <i>F</i> set to zero for negative <i>F</i>^2^. The threshold expression
 of <i>F</i>^2^ > \s(<i>F</i>^2^) is used only for calculating
 <i>R</i>--factors(gt) <i>etc</i>. and is not relevant to the choice of
 reflections for refinement. <i>R</i>--factors based on <i>F</i>^2^ are
 statistically about twice as large as those based on <i>F</i>, and
 <i>R</i>--factors based on ALL data will be even larger.
;
_reflns_number_total     3131
_reflns_number_gt     2816
_reflns_threshold_expression     'I>2\s(I)'
_refine_ls_structure_factor_coef     Fsqd
_refine_ls_matrix_type     'Full'
_refine_ls_R_factor_all     0.0378
_refine_ls_R_factor_gt     0.0310
_refine_ls_wR_factor_gt     0.0686
_refine_ls_wR_factor_ref     0.0721
_refine_ls_goodness_of_fit_ref     1.007
_refine_ls_restrained_S_all     1.007
_refine_ls_number_reflns     3131
_refine_ls_number_parameters     352
_refine_ls_number_restraints     0
_refine_ls_hydrogen_treatment     constr
_refine_ls_weighting_scheme     'Calc'
_refine_ls_weighting_details
          'calc w=1/[\s^2^(Fo^2^)+(0.0373P)^2^+0.373P] where P=(Fo^2^+2Fc^2^)/3'
_atom_sites_solution_hydrogens     geom
_atom_sites_solution_primary     direct
_atom_sites_solution_secondary     difmap
_refine_ls_shift/su_max     0.000
_refine_ls_shift/su_mean     0.000
_refine_diff_density_max     0.166
_refine_diff_density_min     -0.170
_refine_ls_extinction_method     none
_refine_ls_extinction_coef     ?
_refine_ls_abs_structure_details     '2419 Friedel pairs were merged'
_refine_ls_abs_structure_Flack     ?
loop_
    _atom_type_symbol
    _atom_type_description
    _atom_type_scat_dispersion_real
    _atom_type_scat_dispersion_imag
    _atom_type_scat_source
    'C' 'C' 0.0033 0.0016
                         'International Tables Vol C Tables 4.2.6.8 and 6.1.1.4'
    'H' 'H' 0.0000 0.0000
                         'International Tables Vol C Tables 4.2.6.8 and 6.1.1.4'
    'N' 'N' 0.0061 0.0033
                         'International Tables Vol C Tables 4.2.6.8 and 6.1.1.4'
_computing_data_collection     '<i>APEX2</i> (Bruker, 2005)'
_computing_cell_refinement     '<i>SAINT-Plus</i> (Bruker, 2001)'
_computing_data_reduction     '<i>SAINT-Plus</i> (Bruker, 2001)'
_computing_structure_solution     '<i>SHELXTL</i> (Sheldrick, 2008)'
_computing_structure_refinement     '<i>SHELXTL</i> (Sheldrick, 2008)'
_computing_molecular_graphics     '<i>SHELXTL</i> (Sheldrick, 2008)'
_computing_publication_material     '<i>SHELXTL</i> (Sheldrick, 2008)'
loop_
    _atom_site_type_symbol
    _atom_site_label
    _atom_site_fract_x
    _atom_site_fract_y
    _atom_site_fract_z
    _atom_site_U_iso_or_equiv
    _atom_site_adp_type
    _atom_site_calc_flag
    _atom_site_refinement_flags
    _atom_site_occupancy
    _atom_site_disorder_assembly
    _atom_site_disorder_group
    C C1 0.66064(19) 0.61819(11) 0.23890(10) 0.0161(4) Uani d . 1 . .
    H H1A 0.6227 0.6561 0.2793 0.019 Uiso calc R 1 . .
    N N2 0.70778(16) 0.53934(9) 0.26954(8) 0.0163(3) Uani d . 1 . .
    C C3 0.71251(19) 0.48417(10) 0.20155(10) 0.0164(4) Uani d . 1 . .
    H H3A 0.8095 0.4679 0.1904 0.020 Uiso calc R 1 . .
    C C4 0.65972(18) 0.54197(11) 0.13717(10) 0.0159(4) Uani d . 1 . .
    H H4A 0.6216 0.5137 0.0900 0.019 Uiso calc R 1 . .
    N N5 0.77088(16) 0.60077(9) 0.11985(8) 0.0163(3) Uani d . 1 . .
    C C6 0.77956(19) 0.65473(11) 0.18816(10) 0.0164(4) Uani d . 1 . .
    H H6A 0.8698 0.6478 0.2153 0.020 Uiso calc R 1 . .
    N N7 0.56002(15) 0.58946(9) 0.18081(8) 0.0158(3) Uani d . 1 . .
    C C21 0.80912(18) 0.53697(11) 0.32784(10) 0.0165(4) Uani d . 1 . .
    C C22 0.82474(19) 0.60204(11) 0.38008(10) 0.0184(4) Uani d . 1 . .
    H H22A 0.7685 0.6490 0.3746 0.022 Uiso calc R 1 . .
    C C23 0.9213(2) 0.59879(12) 0.43974(11) 0.0228(4) Uani d . 1 . .
    H H23A 0.9299 0.6433 0.4750 0.027 Uiso calc R 1 . .
    C C24 1.0055(2) 0.53119(13) 0.44833(11) 0.0246(4) Uani d . 1 . .
    H H24A 1.0723 0.5293 0.4889 0.030 Uiso calc R 1 . .
    C C25 0.9907(2) 0.46637(13) 0.39682(11) 0.0240(4) Uani d . 1 . .
    H H25A 1.0482 0.4199 0.4021 0.029 Uiso calc R 1 . .
    C C26 0.89300(19) 0.46840(12) 0.33759(11) 0.0209(4) Uani d . 1 . .
    H H26A 0.8830 0.4230 0.3035 0.025 Uiso calc R 1 . .
    N N31 0.62863(16) 0.41223(9) 0.21507(9) 0.0181(3) Uani d . 1 . .
    H H31N 0.5424 0.4272 0.2275 0.022 Uiso d R 1 . .
    C C32 0.6379(2) 0.34644(11) 0.16289(10) 0.0180(4) Uani d . 1 . .
    C C33 0.7651(2) 0.31662(12) 0.13812(12) 0.0266(4) Uani d . 1 . .
    H H33A 0.8470 0.3432 0.1541 0.032 Uiso calc R 1 . .
    C C34 0.7723(2) 0.24833(13) 0.09027(13) 0.0333(5) Uani d . 1 . .
    H H34A 0.8595 0.2287 0.0739 0.040 Uiso calc R 1 . .
    C C35 0.6546(2) 0.20845(12) 0.06601(13) 0.0316(5) Uani d . 1 . .
    H H35A 0.6604 0.1617 0.0333 0.038 Uiso calc R 1 . .
    C C36 0.5284(2) 0.23776(12) 0.09010(11) 0.0259(5) Uani d . 1 . .
    H H36A 0.4469 0.2108 0.0739 0.031 Uiso calc R 1 . .
    C C37 0.5193(2) 0.30628(11) 0.13780(10) 0.0207(4) Uani d . 1 . .
    H H37A 0.4318 0.3259 0.1535 0.025 Uiso calc R 1 . .
    C C51 0.88738(19) 0.57525(11) 0.07785(10) 0.0157(4) Uani d . 1 . .
    C C52 0.8730(2) 0.51490(11) 0.02028(11) 0.0204(4) Uani d . 1 . .
    H H52A 0.7861 0.4902 0.0118 0.024 Uiso calc R 1 . .
    C C53 0.9849(2) 0.49093(12) -0.02443(11) 0.0236(4) Uani d . 1 . .
    H H53A 0.9735 0.4505 -0.0637 0.028 Uiso calc R 1 . .
    C C54 1.1129(2) 0.52537(12) -0.01237(11) 0.0231(4) Uani d . 1 . .
    H H54A 1.1898 0.5078 -0.0421 0.028 Uiso calc R 1 . .
    C C55 1.1272(2) 0.58591(12) 0.04381(11) 0.0227(4) Uani d . 1 . .
    H H55A 1.2143 0.6106 0.0517 0.027 Uiso calc R 1 . .
    C C56 1.0161(2) 0.61088(11) 0.08871(11) 0.0194(4) Uani d . 1 . .
    H H56A 1.0277 0.6524 0.1270 0.023 Uiso calc R 1 . .
    N N61 0.76301(16) 0.73814(9) 0.16149(9) 0.0179(3) Uani d . 1 . .
    H H61N 0.6972 0.7403 0.1234 0.021 Uiso d R 1 . .
    C C62 0.76841(19) 0.80551(11) 0.21117(10) 0.0173(4) Uani d . 1 . .
    C C63 0.6967(2) 0.87592(11) 0.18892(12) 0.0217(4) Uani d . 1 . .
    H H63A 0.6411 0.8750 0.1432 0.026 Uiso calc R 1 . .
    C C64 0.7058(2) 0.94660(12) 0.23260(13) 0.0286(5) Uani d . 1 . .
    H H64A 0.6594 0.9944 0.2156 0.034 Uiso calc R 1 . .
    C C65 0.7825(2) 0.94832(13) 0.30131(13) 0.0328(5) Uani d . 1 . .
    H H65A 0.7871 0.9965 0.3320 0.039 Uiso calc R 1 . .
    C C66 0.8519(2) 0.87877(13) 0.32424(13) 0.0302(5) Uani d . 1 . .
    H H66A 0.9041 0.8796 0.3712 0.036 Uiso calc R 1 . .
    C C67 0.8468(2) 0.80757(12) 0.27986(11) 0.0221(4) Uani d . 1 . .
    H H67A 0.8963 0.7606 0.2961 0.027 Uiso calc R 1 . .
    C C71 0.48078(18) 0.65048(11) 0.14169(11) 0.0168(4) Uani d . 1 . .
    C C72 0.49051(19) 0.66496(11) 0.06118(11) 0.0196(4) Uani d . 1 . .
    H H72A 0.5510 0.6332 0.0299 0.024 Uiso calc R 1 . .
    C C73 0.4118(2) 0.72570(12) 0.02695(12) 0.0236(4) Uani d . 1 . .
    H H73A 0.4190 0.7353 -0.0278 0.028 Uiso calc R 1 . .
    C C74 0.3232(2) 0.77245(12) 0.07143(13) 0.0276(5) Uani d . 1 . .
    H H74A 0.2707 0.8146 0.0477 0.033 Uiso calc R 1 . .
    C C75 0.3116(2) 0.75718(12) 0.15116(13) 0.0273(5) Uani d . 1 . .
    H H75A 0.2506 0.7890 0.1820 0.033 Uiso calc R 1 . .
    C C76 0.3880(2) 0.69600(11) 0.18629(11) 0.0216(4) Uani d . 1 . .
    H H76A 0.3773 0.6850 0.2406 0.026 Uiso calc R 1 . .
loop_
    _atom_site_aniso_label
    _atom_site_aniso_U_11
    _atom_site_aniso_U_22
    _atom_site_aniso_U_33
    _atom_site_aniso_U_12
    _atom_site_aniso_U_13
    _atom_site_aniso_U_23
    C1 0.0168(9) 0.0159(8) 0.0157(8) 0.0015(7) -0.0011(7) -0.0009(7)
    N2 0.0196(8) 0.0148(7) 0.0146(7) 0.0016(6) -0.0009(6) -0.0003(6)
    C3 0.0168(9) 0.0161(8) 0.0164(8) -0.0004(7) 0.0015(7) -0.0008(7)
    C4 0.0150(8) 0.0169(9) 0.0157(8) -0.0011(7) -0.0001(7) -0.0002(7)
    N5 0.0177(8) 0.0163(7) 0.0149(7) -0.0015(6) 0.0002(6) -0.0020(6)
    C6 0.0182(9) 0.0159(8) 0.0152(8) 0.0003(7) -0.0011(8) 0.0003(7)
    N7 0.0170(7) 0.0174(7) 0.0131(7) 0.0011(6) -0.0001(6) -0.0009(6)
    C21 0.0157(9) 0.0201(9) 0.0137(8) -0.0013(7) 0.0018(7) 0.0031(7)
    C22 0.0199(9) 0.0190(9) 0.0163(9) -0.0019(8) 0.0004(7) 0.0023(8)
    C23 0.0219(10) 0.0303(11) 0.0163(9) -0.0072(9) 0.0017(8) 0.0017(8)
    C24 0.0162(9) 0.0405(11) 0.0172(9) -0.0028(9) -0.0010(8) 0.0060(9)
    C25 0.0178(9) 0.0317(11) 0.0224(9) 0.0038(9) 0.0027(8) 0.0079(9)
    C26 0.0217(9) 0.0223(10) 0.0187(9) 0.0017(8) 0.0026(8) 0.0016(8)
    N31 0.0170(8) 0.0155(7) 0.0219(8) -0.0007(7) 0.0038(7) -0.0006(6)
    C32 0.0237(10) 0.0141(8) 0.0163(8) -0.0017(8) 0.0013(8) 0.0035(7)
    C33 0.0218(10) 0.0210(9) 0.0370(11) -0.0018(8) 0.0028(9) -0.0053(9)
    C34 0.0308(11) 0.0253(10) 0.0439(13) 0.0029(10) 0.0108(11) -0.0081(10)
    C35 0.0433(13) 0.0203(10) 0.0313(11) -0.0041(10) 0.0087(10) -0.0062(9)
    C36 0.0334(11) 0.0235(10) 0.0209(10) -0.0091(9) -0.0009(9) -0.0001(8)
    C37 0.0240(10) 0.0196(9) 0.0186(9) -0.0029(8) 0.0036(8) 0.0035(8)
    C51 0.0172(9) 0.0157(8) 0.0143(8) 0.0025(7) 0.0014(7) 0.0039(7)
    C52 0.0184(9) 0.0218(9) 0.0209(9) -0.0019(8) 0.0011(8) -0.0005(8)
    C53 0.0257(10) 0.0223(10) 0.0229(9) 0.0034(8) 0.0028(9) -0.0045(8)
    C54 0.0200(10) 0.0270(10) 0.0224(9) 0.0075(9) 0.0053(8) 0.0046(8)
    C55 0.0150(9) 0.0261(10) 0.0269(10) -0.0008(8) -0.0016(8) 0.0070(8)
    C56 0.0211(9) 0.0180(9) 0.0189(9) -0.0010(8) -0.0029(8) 0.0025(8)
    N61 0.0227(8) 0.0167(7) 0.0143(7) -0.0021(7) -0.0032(7) 0.0000(6)
    C62 0.0169(9) 0.0172(9) 0.0177(8) -0.0048(8) 0.0051(7) -0.0014(7)
    C63 0.0199(10) 0.0218(9) 0.0236(10) -0.0031(8) 0.0045(8) 0.0014(8)
    C64 0.0281(11) 0.0193(10) 0.0386(12) -0.0029(9) 0.0112(10) -0.0005(9)
    C65 0.0328(12) 0.0255(11) 0.0401(12) -0.0085(9) 0.0115(11) -0.0153(10)
    C66 0.0249(11) 0.0385(12) 0.0272(10) -0.0102(10) 0.0017(9) -0.0116(9)
    C67 0.0189(9) 0.0261(10) 0.0213(9) -0.0031(8) -0.0005(8) -0.0029(8)
    C71 0.0153(9) 0.0155(9) 0.0196(9) -0.0025(7) -0.0031(7) -0.0001(7)
    C72 0.0161(9) 0.0218(9) 0.0210(9) -0.0036(8) -0.0015(8) 0.0004(8)
    C73 0.0246(10) 0.0251(10) 0.0213(10) -0.0080(8) -0.0056(9) 0.0051(8)
    C74 0.0291(11) 0.0192(10) 0.0346(12) 0.0003(9) -0.0126(10) 0.0030(9)
    C75 0.0272(11) 0.0211(10) 0.0335(11) 0.0069(8) -0.0070(9) -0.0081(9)
    C76 0.0245(10) 0.0219(10) 0.0184(9) 0.0015(8) -0.0033(8) -0.0018(8)
_geom_special_details
;
 All s.u.'s (except the s.u. in the dihedral angle between two l.s. planes)
 are estimated using the full covariance matrix. The cell s.u.'s are taken
 into account individually in the estimation of s.u.'s in distances, angles
 and torsion angles; correlations between s.u.'s in cell parameters are only
 used when they are defined by crystal symmetry. An approximate (isotropic)
 treatment of cell s.u.'s is used for estimating s.u.'s involving l.s.
 planes.
;
loop_
    _geom_bond_atom_site_label_1
    _geom_bond_atom_site_label_2
    _geom_bond_site_symmetry_2
    _geom_bond_distance
    _geom_bond_publ_flag
    C1 N2 . 1.469(2) ?
    C1 N7 . 1.472(2) ?
    C1 C6 . 1.566(2) ?
    C1 H1A . 1.0000 ?
    N2 C21 . 1.402(2) ?
    N2 C3 . 1.472(2) ?
    C3 N31 . 1.454(2) ?
    C3 C4 . 1.540(2) ?
    C3 H3A . 1.0000 ?
    C4 N7 . 1.451(2) ?
    C4 N5 . 1.480(2) ?
    C4 H4A . 1.0000 ?
    N5 C51 . 1.406(2) ?
    N5 C6 . 1.466(2) ?
    C6 N61 . 1.451(2) ?
    C6 H6A . 1.0000 ?
    N7 C71 . 1.430(2) ?
    C21 C22 . 1.399(2) ?
    C21 C26 . 1.400(3) ?
    C22 C23 . 1.387(3) ?
    C22 H22A . 0.9500 ?
    C23 C24 . 1.387(3) ?
    C23 H23A . 0.9500 ?
    C24 C25 . 1.387(3) ?
    C24 H24A . 0.9500 ?
    C25 C26 . 1.389(3) ?
    C25 H25A . 0.9500 ?
    C26 H26A . 0.9500 ?
    N31 C32 . 1.402(2) ?
    N31 H31N . 0.9006 ?
    C32 C37 . 1.398(3) ?
    C32 C33 . 1.398(3) ?
    C33 C34 . 1.388(3) ?
    C33 H33A . 0.9500 ?
    C34 C35 . 1.384(3) ?
    C34 H34A . 0.9500 ?
    C35 C36 . 1.383(3) ?
    C35 H35A . 0.9500 ?
    C36 C37 . 1.391(3) ?
    C36 H36A . 0.9500 ?
    C37 H37A . 0.9500 ?
    C51 C56 . 1.396(3) ?
    C51 C52 . 1.402(3) ?
    C52 C53 . 1.387(3) ?
    C52 H52A . 0.9500 ?
    C53 C54 . 1.385(3) ?
    C53 H53A . 0.9500 ?
    C54 C55 . 1.388(3) ?
    C54 H54A . 0.9500 ?
    C55 C56 . 1.388(3) ?
    C55 H55A . 0.9500 ?
    C56 H56A . 0.9500 ?
    N61 C62 . 1.394(2) ?
    N61 H61N . 0.9140 ?
    C62 C67 . 1.399(3) ?
    C62 C63 . 1.402(3) ?
    C63 C64 . 1.381(3) ?
    C63 H63A . 0.9500 ?
    C64 C65 . 1.390(3) ?
    C64 H64A . 0.9500 ?
    C65 C66 . 1.383(3) ?
    C65 H65A . 0.9500 ?
    C66 C67 . 1.393(3) ?
    C66 H66A . 0.9500 ?
    C67 H67A . 0.9500 ?
    C71 C72 . 1.397(2) ?
    C71 C76 . 1.398(3) ?
    C72 C73 . 1.386(3) ?
    C72 H72A . 0.9500 ?
    C73 C74 . 1.382(3) ?
    C73 H73A . 0.9500 ?
    C74 C75 . 1.388(3) ?
    C74 H74A . 0.9500 ?
    C75 C76 . 1.386(3) ?
    C75 H75A . 0.9500 ?
    C76 H76A . 0.9500 ?
loop_
    _geom_angle_atom_site_label_1
    _geom_angle_atom_site_label_2
    _geom_angle_atom_site_label_3
    _geom_angle_site_symmetry_1
    _geom_angle_site_symmetry_3
    _geom_angle
    _geom_angle_publ_flag
    N2 C1 N7 . . 99.56(13) ?
    N2 C1 C6 . . 107.62(14) ?
    N7 C1 C6 . . 104.06(13) ?
    N2 C1 H1A . . 114.7 ?
    N7 C1 H1A . . 114.7 ?
    C6 C1 H1A . . 114.7 ?
    C21 N2 C1 . . 119.82(15) ?
    C21 N2 C3 . . 121.33(15) ?
    C1 N2 C3 . . 105.70(13) ?
    N31 C3 N2 . . 110.87(14) ?
    N31 C3 C4 . . 115.18(15) ?
    N2 C3 C4 . . 99.98(13) ?
    N31 C3 H3A . . 110.1 ?
    N2 C3 H3A . . 110.1 ?
    C4 C3 H3A . . 110.1 ?
    N7 C4 N5 . . 104.03(13) ?
    N7 C4 C3 . . 100.84(13) ?
    N5 C4 C3 . . 107.43(14) ?
    N7 C4 H4A . . 114.4 ?
    N5 C4 H4A . . 114.4 ?
    C3 C4 H4A . . 114.4 ?
    C51 N5 C6 . . 122.58(15) ?
    C51 N5 C4 . . 119.89(14) ?
    C6 N5 C4 . . 106.07(13) ?
    N61 C6 N5 . . 108.27(13) ?
    N61 C6 C1 . . 116.89(15) ?
    N5 C6 C1 . . 99.55(13) ?
    N61 C6 H6A . . 110.5 ?
    N5 C6 H6A . . 110.5 ?
    C1 C6 H6A . . 110.5 ?
    C71 N7 C4 . . 119.85(14) ?
    C71 N7 C1 . . 116.75(14) ?
    C4 N7 C1 . . 94.11(13) ?
    C22 C21 C26 . . 118.28(16) ?
    C22 C21 N2 . . 120.50(16) ?
    C26 C21 N2 . . 121.17(16) ?
    C23 C22 C21 . . 120.80(17) ?
    C23 C22 H22A . . 119.6 ?
    C21 C22 H22A . . 119.6 ?
    C24 C23 C22 . . 120.62(18) ?
    C24 C23 H23A . . 119.7 ?
    C22 C23 H23A . . 119.7 ?
    C23 C24 C25 . . 118.97(18) ?
    C23 C24 H24A . . 120.5 ?
    C25 C24 H24A . . 120.5 ?
    C24 C25 C26 . . 120.94(19) ?
    C24 C25 H25A . . 119.5 ?
    C26 C25 H25A . . 119.5 ?
    C25 C26 C21 . . 120.38(18) ?
    C25 C26 H26A . . 119.8 ?
    C21 C26 H26A . . 119.8 ?
    C32 N31 C3 . . 119.19(15) ?
    C32 N31 H31N . . 114.8 ?
    C3 N31 H31N . . 109.9 ?
    C37 C32 C33 . . 118.39(16) ?
    C37 C32 N31 . . 120.28(17) ?
    C33 C32 N31 . . 121.24(17) ?
    C34 C33 C32 . . 120.37(19) ?
    C34 C33 H33A . . 119.8 ?
    C32 C33 H33A . . 119.8 ?
    C35 C34 C33 . . 121.0(2) ?
    C35 C34 H34A . . 119.5 ?
    C33 C34 H34A . . 119.5 ?
    C36 C35 C34 . . 118.93(18) ?
    C36 C35 H35A . . 120.5 ?
    C34 C35 H35A . . 120.5 ?
    C35 C36 C37 . . 120.77(19) ?
    C35 C36 H36A . . 119.6 ?
    C37 C36 H36A . . 119.6 ?
    C36 C37 C32 . . 120.52(18) ?
    C36 C37 H37A . . 119.7 ?
    C32 C37 H37A . . 119.7 ?
    C56 C51 C52 . . 118.57(17) ?
    C56 C51 N5 . . 122.19(16) ?
    C52 C51 N5 . . 119.16(16) ?
    C53 C52 C51 . . 120.51(18) ?
    C53 C52 H52A . . 119.7 ?
    C51 C52 H52A . . 119.7 ?
    C54 C53 C52 . . 120.67(18) ?
    C54 C53 H53A . . 119.7 ?
    C52 C53 H53A . . 119.7 ?
    C53 C54 C55 . . 119.03(18) ?
    C53 C54 H54A . . 120.5 ?
    C55 C54 H54A . . 120.5 ?
    C54 C55 C56 . . 120.97(18) ?
    C54 C55 H55A . . 119.5 ?
    C56 C55 H55A . . 119.5 ?
    C55 C56 C51 . . 120.24(17) ?
    C55 C56 H56A . . 119.9 ?
    C51 C56 H56A . . 119.9 ?
    C62 N61 C6 . . 123.55(14) ?
    C62 N61 H61N . . 115.4 ?
    C6 N61 H61N . . 109.8 ?
    N61 C62 C67 . . 123.32(17) ?
    N61 C62 C63 . . 118.01(16) ?
    C67 C62 C63 . . 118.60(17) ?
    C64 C63 C62 . . 120.89(18) ?
    C64 C63 H63A . . 119.6 ?
    C62 C63 H63A . . 119.6 ?
    C63 C64 C65 . . 120.44(19) ?
    C63 C64 H64A . . 119.8 ?
    C65 C64 H64A . . 119.8 ?
    C66 C65 C64 . . 118.98(19) ?
    C66 C65 H65A . . 120.5 ?
    C64 C65 H65A . . 120.5 ?
    C65 C66 C67 . . 121.38(19) ?
    C65 C66 H66A . . 119.3 ?
    C67 C66 H66A . . 119.3 ?
    C66 C67 C62 . . 119.67(19) ?
    C66 C67 H67A . . 120.2 ?
    C62 C67 H67A . . 120.2 ?
    C72 C71 C76 . . 119.23(17) ?
    C72 C71 N7 . . 122.79(17) ?
    C76 C71 N7 . . 117.96(16) ?
    C73 C72 C71 . . 119.93(18) ?
    C73 C72 H72A . . 120.0 ?
    C71 C72 H72A . . 120.0 ?
    C74 C73 C72 . . 120.86(18) ?
    C74 C73 H73A . . 119.6 ?
    C72 C73 H73A . . 119.6 ?
    C73 C74 C75 . . 119.27(19) ?
    C73 C74 H74A . . 120.4 ?
    C75 C74 H74A . . 120.4 ?
    C76 C75 C74 . . 120.74(19) ?
    C76 C75 H75A . . 119.6 ?
    C74 C75 H75A . . 119.6 ?
    C75 C76 C71 . . 119.91(18) ?
    C75 C76 H76A . . 120.0 ?
    C71 C76 H76A . . 120.0 ?
loop_
    _geom_torsion_atom_site_label_1
    _geom_torsion_atom_site_label_2
    _geom_torsion_atom_site_label_3
    _geom_torsion_atom_site_label_4
    _geom_torsion_site_symmetry_1
    _geom_torsion_site_symmetry_2
    _geom_torsion_site_symmetry_3
    _geom_torsion_site_symmetry_4
    _geom_torsion
    _geom_torsion_publ_flag
    N7 C1 N2 C21 . . . . 179.24(14) ?
    C6 C1 N2 C21 . . . . 71.05(19) ?
    N7 C1 N2 C3 . . . . 37.63(16) ?
    C6 C1 N2 C3 . . . . -70.55(16) ?
    C21 N2 C3 N31 . . . . 95.41(19) ?
    C1 N2 C3 N31 . . . . -123.70(15) ?
    C21 N2 C3 C4 . . . . -142.62(16) ?
    C1 N2 C3 C4 . . . . -1.74(17) ?
    N31 C3 C4 N7 . . . . 83.41(17) ?
    N2 C3 C4 N7 . . . . -35.43(16) ?
    N31 C3 C4 N5 . . . . -167.99(14) ?
    N2 C3 C4 N5 . . . . 73.16(16) ?
    N7 C4 N5 C51 . . . . 179.59(14) ?
    C3 C4 N5 C51 . . . . 73.24(19) ?
    N7 C4 N5 C6 . . . . 35.30(16) ?
    C3 C4 N5 C6 . . . . -71.05(16) ?
    C51 N5 C6 N61 . . . . 93.00(19) ?
    C4 N5 C6 N61 . . . . -123.91(15) ?
    C51 N5 C6 C1 . . . . -144.42(16) ?
    C4 N5 C6 C1 . . . . -1.33(16) ?
    N2 C1 C6 N61 . . . . -171.17(14) ?
    N7 C1 C6 N61 . . . . 83.81(17) ?
    N2 C1 C6 N5 . . . . 72.62(15) ?
    N7 C1 C6 N5 . . . . -32.40(16) ?
    N5 C4 N7 C71 . . . . 70.92(18) ?
    C3 C4 N7 C71 . . . . -177.85(14) ?
    N5 C4 N7 C1 . . . . -53.25(15) ?
    C3 C4 N7 C1 . . . . 57.98(14) ?
    N2 C1 N7 C71 . . . . 174.81(14) ?
    C6 C1 N7 C71 . . . . -74.18(17) ?
    N2 C1 N7 C4 . . . . -58.68(14) ?
    C6 C1 N7 C4 . . . . 52.34(15) ?
    C1 N2 C21 C22 . . . . 27.5(2) ?
    C3 N2 C21 C22 . . . . 163.02(15) ?
    C1 N2 C21 C26 . . . . -155.37(17) ?
    C3 N2 C21 C26 . . . . -19.8(2) ?
    C26 C21 C22 C23 . . . . 0.3(3) ?
    N2 C21 C22 C23 . . . . 177.56(16) ?
    C21 C22 C23 C24 . . . . 0.7(3) ?
    C22 C23 C24 C25 . . . . -0.7(3) ?
    C23 C24 C25 C26 . . . . -0.3(3) ?
    C24 C25 C26 C21 . . . . 1.3(3) ?
    C22 C21 C26 C25 . . . . -1.3(3) ?
    N2 C21 C26 C25 . . . . -178.49(16) ?
    N2 C3 N31 C32 . . . . -169.47(15) ?
    C4 C3 N31 C32 . . . . 77.9(2) ?
    C3 N31 C32 C37 . . . . -137.18(17) ?
    C3 N31 C32 C33 . . . . 46.4(2) ?
    C37 C32 C33 C34 . . . . -0.5(3) ?
    N31 C32 C33 C34 . . . . 176.03(18) ?
    C32 C33 C34 C35 . . . . 0.1(3) ?
    C33 C34 C35 C36 . . . . 0.1(3) ?
    C34 C35 C36 C37 . . . . 0.1(3) ?
    C35 C36 C37 C32 . . . . -0.6(3) ?
    C33 C32 C37 C36 . . . . 0.7(3) ?
    N31 C32 C37 C36 . . . . -175.83(16) ?
    C6 N5 C51 C56 . . . . -12.2(3) ?
    C4 N5 C51 C56 . . . . -150.44(16) ?
    C6 N5 C51 C52 . . . . 171.14(15) ?
    C4 N5 C51 C52 . . . . 32.9(2) ?
    C56 C51 C52 C53 . . . . 0.4(3) ?
    N5 C51 C52 C53 . . . . 177.24(17) ?
    C51 C52 C53 C54 . . . . 0.8(3) ?
    C52 C53 C54 C55 . . . . -1.7(3) ?
    C53 C54 C55 C56 . . . . 1.3(3) ?
    C54 C55 C56 C51 . . . . -0.1(3) ?
    C52 C51 C56 C55 . . . . -0.8(3) ?
    N5 C51 C56 C55 . . . . -177.50(16) ?
    N5 C6 N61 C62 . . . . -178.74(16) ?
    C1 C6 N61 C62 . . . . 70.0(2) ?
    C6 N61 C62 C67 . . . . 29.8(3) ?
    C6 N61 C62 C63 . . . . -153.34(17) ?
    N61 C62 C63 C64 . . . . -175.32(18) ?
    C67 C62 C63 C64 . . . . 1.7(3) ?
    C62 C63 C64 C65 . . . . -2.4(3) ?
    C63 C64 C65 C66 . . . . 1.4(3) ?
    C64 C65 C66 C67 . . . . 0.3(3) ?
    C65 C66 C67 C62 . . . . -1.0(3) ?
    N61 C62 C67 C66 . . . . 176.84(18) ?
    C63 C62 C67 C66 . . . . 0.0(3) ?
    C4 N7 C71 C72 . . . . 2.7(2) ?
    C1 N7 C71 C72 . . . . 115.13(19) ?
    C4 N7 C71 C76 . . . . -178.65(16) ?
    C1 N7 C71 C76 . . . . -66.2(2) ?
    C76 C71 C72 C73 . . . . 2.1(3) ?
    N7 C71 C72 C73 . . . . -179.29(16) ?
    C71 C72 C73 C74 . . . . -0.1(3) ?
    C72 C73 C74 C75 . . . . -1.0(3) ?
    C73 C74 C75 C76 . . . . 0.2(3) ?
    C74 C75 C76 C71 . . . . 1.8(3) ?
    C72 C71 C76 C75 . . . . -2.9(3) ?
    N7 C71 C76 C75 . . . . 178.37(17) ?
data_global
_journal_date_recd_electronic     2009-06-08
_journal_date_accepted     2009-06-24
_journal_name_full     'Acta Crystallographica, Section E'
_journal_year     2009
_journal_volume     65
_journal_issue      8
_journal_page_first     o1724
_journal_page_last     o1724
_journal_paper_category     QO
_journal_coeditor_code     RK2152
_publ_contact_author_name     'Amir Taheri'
_publ_contact_author_address
;
 Department of chemistry, Imam Hossein University, Tehran,Iran
;
_publ_contact_author_email     'amir.tahery1@gmail.com'
_publ_contact_author_fax     '+9802177104930'
_publ_contact_author_phone     '+9802177104930'
_publ_section_title
;
Survey of anomeric effects on a new crystal of 2,5,7-triazabicyclo[2.2.1]heptane
derivative
;
loop_
    _publ_author_name
    _publ_author_address
    'Taheri, Amir'
;
Department of chemistry, Imam Hossein University, Tehran, Iran
;
    'Moosavi, Sayed Mojtaba'
;
Department of chemistry, Imam Hossein University, Tehran, Iran
;
