# Supplementary material for: N 3,N 6,2,5,7-Penta­phenyl-2,5,7-triaza­bicyclo­[2.2.1]heptane-3,6-diamine
Source: Acta Crystallogr Sect E Struct Rep Online. 2009 Jul 1;65(Pt 8):o1724. doi: 10.1107/S1600536809024416 (PMC2977394; doi:10.1107/S1600536809024416)
Supplement: Supplementary file 2 [file e-65-o1724-Isup2.hkl]

# 
# h,k,l, Fc-squared, Fo-squared, sigma(Fo-squared) and status flag 
# 
data_I
_shelx_title ' TT in P2(1)2(1)2(1)' 
_shelx_refln_list_code          4 
_shelx_F_calc_maximum      195.05 
_exptl_crystal_F_000      1080.00 
_reflns_d_resolution_high  0.7999 
 
loop_ 
 _symmetry_equiv_pos_as_xyz 
 'x, y, z' 
 '-x+1/2, -y, z+1/2' 
 '-x, y+1/2, -z+1/2' 
 'x+1/2, -y+1/2, -z' 
 
_cell_length_a     9.7427 
_cell_length_b    16.4049 
_cell_length_c    17.0658 
_cell_angle_alpha  90.000 
_cell_angle_beta   90.000 
_cell_angle_gamma  90.000 
 
_shelx_F_squared_multiplier     1.000 
 
loop_ 
 _refln_index_h 
 _refln_index_k 
 _refln_index_l 
 _refln_F_squared_calc 
 _refln_F_squared_meas 
 _refln_F_squared_sigma 
 _refln_observed_status 
   2   0   0    10927.12    10052.45    182.99 o 
   4   0   0      744.38      740.67     22.60 o 
   6   0   0     1743.52     1599.72     44.25 o 
   8   0   0     2133.15     2029.01     63.80 o 
  10   0   0      549.89      609.65     28.91 o 
  12   0   0       10.52       20.27     15.99 o 
   1   1   0    16146.42    14985.65    194.81 o 
   2   1   0    19466.72    18113.63    257.32 o 
   3   1   0      249.07      232.11      8.41 o 
   4   1   0      334.47      347.88      9.86 o 
   5   1   0        0.66       -3.44      3.44 o 
   6   1   0        1.71       -0.71      3.95 o 
   7   1   0        0.16       -2.62      4.63 o 
   8   1   0       38.66       43.98      7.39 o 
   9   1   0       20.21       27.95      7.01 o 
  10   1   0      157.47      172.29     14.30 o 
  11   1   0       18.29       25.80     23.14 o 
  12   1   0       13.17       17.56     10.87 o 
   0   2   0     2357.35     2308.46     35.53 o 
   1   2   0       15.34       11.69      1.20 o 
   2   2   0     1174.27     1130.09     16.96 o 
   3   2   0     1701.54     1659.26     28.62 o 
   4   2   0      834.22      873.37     18.11 o 
   5   2   0       11.95        7.80      3.89 o 
   6   2   0      368.35      378.04     12.53 o 
   7   2   0      187.99      207.20     10.77 o 
   8   2   0        3.17       -2.86      5.48 o 
   9   2   0      483.21      459.53     17.03 o 
  10   2   0      783.63      756.78     25.94 o 
  11   2   0        0.34       -6.56      8.96 o 
  12   2   0      299.20      337.15     34.16 o 
   1   3   0     1530.24     1462.48     20.69 o 
   2   3   0     5064.94     5020.53     71.09 o 
   3   3   0     2268.94     2291.30     40.69 o 
   5   3   0      412.96      411.52     12.24 o 
   6   3   0      426.22      461.43     14.17 o 
   7   3   0      289.77      315.21     12.96 o 
   8   3   0      417.78      394.54     23.87 o 
   9   3   0       27.80       22.13      7.03 o 
  10   3   0       16.13       29.00      8.86 o 
  11   3   0      317.17      338.08     22.99 o 
  12   3   0      145.28      176.71     19.20 o 
   0   4   0     3408.70     3383.70     64.42 o 
   1   4   0     5162.29     4910.72     69.42 o 
   2   4   0     1245.19     1158.42     19.24 o 
   3   4   0     1913.85     2008.51     34.40 o 
   4   4   0     1093.60     1130.31     22.51 o 
   5   4   0      425.58      416.04     21.32 o 
   6   4   0       47.97       56.56      6.63 o 
   7   4   0      232.20      247.46     17.30 o 
   8   4   0        9.21        6.15      6.08 o 
   9   4   0      581.33      593.58     21.02 o 
  10   4   0      479.49      508.52     22.09 o 
  11   4   0        3.04       16.10     14.81 o 
   1   5   0      610.72      612.59     14.20 o 
   2   5   0      278.17      278.37      8.11 o 
   3   5   0     3891.39     3900.16     62.56 o 
   4   5   0       67.20       80.45      6.02 o 
   5   5   0       56.86       63.79      7.35 o 
   6   5   0       49.08       49.35      6.76 o 
   7   5   0      346.92      345.67     13.93 o 
   8   5   0       68.61       79.02      8.85 o 
   9   5   0       19.15       13.65      6.71 o 
  10   5   0      408.83      411.11     20.30 o 
  11   5   0      538.41      592.56     29.38 o 
   0   6   0      861.37      834.00     23.82 o 
   1   6   0     1637.48     1594.94     28.13 o 
   2   6   0     1014.71     1030.80     20.17 o 
   3   6   0      763.59      781.84     17.13 o 
   4   6   0      695.31      697.37     23.72 o 
   5   6   0       10.66       22.03      5.32 o 
   6   6   0      717.85      737.67     22.99 o 
   7   6   0      261.04      286.64     15.70 o 
   8   6   0      732.41      718.76     21.10 o 
   9   6   0      198.54      203.40     12.89 o 
  10   6   0      123.89      120.09     12.97 o 
  11   6   0       49.30       38.75     13.82 o 
   1   7   0      511.94      519.87     12.67 o 
   2   7   0      791.75      778.97     17.02 o 
   3   7   0       37.62       44.61      4.93 o 
   4   7   0        1.79       -2.15      3.94 o 
   5   7   0      183.45      196.67     12.02 o 
   6   7   0       14.41       12.42      5.93 o 
   7   7   0      235.29      235.56     16.23 o 
   8   7   0      146.42      130.36     10.73 o 
   9   7   0        5.90        1.72      6.36 o 
  10   7   0       64.09       41.87      9.84 o 
  11   7   0        0.29        5.30     14.93 o 
   0   8   0      787.58      831.17     25.49 o 
   1   8   0      521.05      542.95     13.68 o 
   2   8   0       22.05       20.80      4.24 o 
   3   8   0       20.73       23.95      4.62 o 
   4   8   0      120.15      127.24     10.02 o 
   5   8   0      711.43      715.80     18.80 o 
   6   8   0      193.43      213.11     11.39 o 
   7   8   0      298.40      300.45     13.95 o 
   8   8   0       86.54       96.93      9.70 o 
   9   8   0      182.93      191.49     14.66 o 
  10   8   0       13.84       -1.08     11.85 o 
  11   8   0       91.52      117.90     20.76 o 
   1   9   0       76.43       72.23      6.07 o 
   2   9   0     1509.49     1538.75     29.72 o 
   3   9   0      456.05      459.62     16.61 o 
   4   9   0       28.23       29.25      5.81 o 
   5   9   0      189.77      197.54     10.59 o 
   6   9   0      281.01      265.88     14.18 o 
   7   9   0       70.73       57.26      8.25 o 
   8   9   0        4.12       -8.02      8.02 o 
   9   9   0        7.62       -0.23      7.42 o 
  10   9   0       31.75       58.44     12.45 o 
   0  10   0       52.64       45.18      8.05 o 
   1  10   0      181.28      194.62      9.08 o 
   2  10   0      456.70      490.58     14.28 o 
   3  10   0        0.58        0.93      4.42 o 
   4  10   0     1080.25     1097.78     24.85 o 
   5  10   0     1041.95     1018.60     24.29 o 
   6  10   0       94.24       70.72     11.90 o 
   7  10   0      339.33      326.25     19.34 o 
   8  10   0       49.75       45.32      9.33 o 
   9  10   0        8.85        3.33      7.67 o 
  10  10   0      277.42      331.20     22.78 o 
   1  11   0       15.29       22.62      5.37 o 
   2  11   0       73.21       93.26      7.56 o 
   3  11   0      372.19      368.74     20.69 o 
   4  11   0      155.39      147.59      9.44 o 
   5  11   0      882.86      856.52     22.15 o 
   6  11   0       36.50       37.64      9.54 o 
   7  11   0       50.33       44.49      9.36 o 
   8  11   0       71.20       86.55     11.31 o 
   9  11   0        1.11       -2.92      7.77 o 
  10  11   0      124.31      135.42     19.47 o 
   0  12   0        1.53       -6.45      6.45 o 
   1  12   0      298.72      296.12     12.09 o 
   2  12   0      310.27      299.95     13.88 o 
   3  12   0      910.67      929.60     22.71 o 
   4  12   0       51.84       47.19      7.17 o 
   5  12   0        4.37       -4.26      6.73 o 
   6  12   0      604.75      559.94     31.35 o 
   7  12   0        8.14        8.14      7.55 o 
   8  12   0      276.56      280.32     17.81 o 
   9  12   0       44.11       47.74     14.59 o 
   1  13   0      561.17      545.03     16.77 o 
   2  13   0        3.49        4.28      5.40 o 
   3  13   0        7.68        3.24      5.48 o 
   4  13   0      554.37      533.59     28.85 o 
   5  13   0      110.16      116.25     11.91 o 
   6  13   0      133.56      123.39     12.68 o 
   7  13   0      281.60      268.21     17.32 o 
   8  13   0       10.96       18.86      9.15 o 
   9  13   0       41.70       51.30     15.03 o 
   0  14   0     2470.19     2426.55     65.37 o 
   1  14   0       87.95       95.81      8.89 o 
   2  14   0      516.29      501.95     17.30 o 
   3  14   0     5580.78     5473.78    102.20 o 
   4  14   0      705.70      734.92     24.70 o 
   5  14   0       85.72      107.67     11.88 o 
   6  14   0       50.37       47.57     10.05 o 
   7  14   0       17.00       11.24      8.59 o 
   8  14   0        1.81        2.42      9.65 o 
   1  15   0     3092.55     3090.25     57.07 o 
   2  15   0      477.84      484.59     20.07 o 
   3  15   0      600.16      588.89     22.91 o 
   4  15   0      427.55      440.10     26.45 o 
   5  15   0      115.59      142.49     13.17 o 
   6  15   0       17.53        4.66      8.46 o 
   7  15   0        4.15       -0.93      9.61 o 
   8  15   0       13.70       28.41     12.85 o 
   0  16   0      570.54      567.78     26.49 o 
   1  16   0       48.13       62.25      9.91 o 
   2  16   0      369.45      383.71     18.73 o 
   3  16   0       28.79       29.68      8.77 o 
   4  16   0      225.38      213.20     15.58 o 
   5  16   0      255.52      247.05     16.73 o 
   6  16   0        2.89        2.43      9.12 o 
   7  16   0       79.34      104.08     15.87 o 
   1  17   0      114.20      113.28     17.17 o 
   2  17   0       22.33       30.29      9.07 o 
   3  17   0       79.25       73.49     10.85 o 
   4  17   0        1.38        9.43      8.28 o 
   5  17   0       64.42       55.79     12.86 o 
   6  17   0      117.49      134.51     16.99 o 
   0  18   0      470.64      462.67     36.06 o 
   1  18   0        9.81        6.76     11.98 o 
   2  18   0        4.17        1.05      7.65 o 
   3  18   0       15.48        3.01      8.23 o 
   4  18   0       89.75       71.14     13.54 o 
   5  18   0       17.22       17.85     10.65 o 
   1  19   0       21.37       21.05     10.87 o 
   2  19   0        1.52        0.10     11.51 o 
   3  19   0       23.60       44.32     11.67 o 
   4  19   0       22.84       42.42     12.33 o 
   0  20   0      353.09      336.18     71.26 o 
   1  20   0        9.62       -0.38      9.96 o 
   2  20   0      128.54      181.21     37.19 o 
   1   0   1     4622.76     4291.06     53.34 o 
   2   0   1     3768.62     3538.92     50.28 o 
   3   0   1       31.02       37.24      3.18 o 
   4   0   1        0.40       -1.50      2.77 o 
   5   0   1       30.44       22.20      4.38 o 
   6   0   1      396.90      366.81     15.23 o 
   7   0   1      218.44      209.25     10.62 o 
   8   0   1      783.00      786.04     21.53 o 
   9   0   1      490.59      459.57     20.75 o 
  10   0   1      179.67      176.92     14.34 o 
  11   0   1       69.88       83.98     13.93 o 
  12   0   1        1.45       -1.96     11.22 o 
   0   1   1     2562.05     2393.95     33.79 o 
   1   1   1     4165.39     3964.21     31.99 o 
   2   1   1      766.17      753.26      8.40 o 
   3   1   1     6158.13     6049.92     62.72 o 
   4   1   1       86.64       96.22      4.31 o 
   5   1   1      232.35      231.68      6.84 o 
   6   1   1       65.51       66.67      4.56 o 
   7   1   1       10.71        9.27      3.71 o 
   8   1   1      410.52      414.87     10.82 o 
   9   1   1      472.49      441.03     11.71 o 
  10   1   1      264.93      273.96     11.94 o 
  11   1   1      777.39      831.48     23.68 o 
  12   1   1      423.54      412.98     18.70 o 
   0   2   1      603.23      566.50      7.49 o 
   1   2   1     3394.76     3213.45     27.68 o 
   2   2   1     6229.33     6098.99     60.96 o 
   3   2   1     2322.74     2330.98     26.04 o 
   4   2   1     1238.04     1303.66     17.34 o 
   5   2   1      251.29      262.23      6.82 o 
   6   2   1       97.63       99.34      5.26 o 
   7   2   1      808.91      763.75     14.08 o 
   8   2   1      811.91      836.23     15.74 o 
   9   2   1        6.02        5.78      4.24 o 
  10   2   1       73.38       83.54      7.88 o 
  11   2   1      731.34      746.09     23.75 o 
  12   2   1       75.48       86.51     10.55 o 
   0   3   1     2650.57     2637.85     35.38 o 
   1   3   1    17721.20    16767.01    157.66 o 
   2   3   1     1130.94     1086.62     12.68 o 
   3   3   1     1488.27     1472.76     18.50 o 
   4   3   1      197.26      197.73      5.68 o 
   5   3   1      671.66      722.86     12.11 o 
   6   3   1     1169.58     1120.39     17.22 o 
   7   3   1     1166.62     1110.95     18.03 o 
   8   3   1     1525.47     1520.98     23.32 o 
   9   3   1      715.93      731.22     15.17 o 
  10   3   1      135.32      141.84      8.83 o 
  11   3   1        2.99       -4.73      6.47 o 
  12   3   1      190.90      217.49     14.74 o 
   0   4   1      974.55      982.43     16.35 o 
   1   4   1       82.26       83.69      2.51 o 
   2   4   1     4284.34     4229.20     44.69 o 
   3   4   1      539.35      521.13      8.74 o 
   4   4   1       87.70       96.80      4.37 o 
   5   4   1      932.94      935.56     14.61 o 
   6   4   1       85.88       90.14      5.20 o 
   7   4   1      309.25      297.74      9.04 o 
   8   4   1      164.45      157.12      7.77 o 
   9   4   1      111.76      111.90      7.21 o 
  10   4   1      361.14      375.73     12.83 o 
  11   4   1       24.05       42.24      7.68 o 
   0   5   1      687.92      659.25     12.67 o 
   1   5   1      215.49      214.39      7.20 o 
   2   5   1     1819.08     1747.80     20.36 o 
   3   5   1     1130.25     1183.85     15.24 o 
   4   5   1     7151.30     7564.22     82.76 o 
   5   5   1      344.15      334.91      8.23 o 
   6   5   1     1204.35     1258.53     19.10 o 
   7   5   1       45.96       52.56      5.10 o 
   8   5   1      141.31      134.95      7.35 o 
   9   5   1      544.75      565.52     14.57 o 
  10   5   1       53.17       66.03      7.10 o 
  11   5   1       10.14       22.38      6.94 o 
   0   6   1     2091.03     1980.70     33.69 o 
   1   6   1      583.28      562.07      9.53 o 
   2   6   1       18.71       19.10      2.16 o 
   3   6   1      238.67      247.21      5.69 o 
   4   6   1     2455.15     2537.64     31.25 o 
   5   6   1      471.73      516.58     10.48 o 
   6   6   1       69.95       84.78      5.57 o 
   7   6   1      360.27      361.00     10.22 o 
   8   6   1      493.69      454.90     12.15 o 
   9   6   1      262.08      271.37     10.24 o 
  10   6   1       71.06       90.53      8.39 o 
  11   6   1        6.23        6.54      6.64 o 
   0   7   1      292.26      267.12      9.44 o 
   1   7   1       16.26       20.39      2.45 o 
   2   7   1      551.00      589.42      9.29 o 
   3   7   1      959.47     1012.55     14.74 o 
   4   7   1     1023.91     1093.15     16.38 o 
   5   7   1      290.03      267.76      7.91 o 
   6   7   1      279.87      273.20      8.68 o 
   7   7   1      231.06      227.11      8.64 o 
   8   7   1       54.60       61.97      5.96 o 
   9   7   1       88.49       85.24      7.39 o 
  10   7   1        8.32        3.18      5.87 o 
  11   7   1       64.20       86.06     10.52 o 
   0   8   1      293.56      299.78     12.61 o 
   1   8   1      319.03      315.74      7.15 o 
   2   8   1       54.97       70.69      3.56 o 
   3   8   1     1172.41     1247.38     16.83 o 
   4   8   1      233.52      245.81      8.12 o 
   5   8   1      301.03      299.76     12.71 o 
   6   8   1      606.28      594.40     13.82 o 
   7   8   1      130.88      129.40      7.31 o 
   8   8   1       23.94       17.10      4.84 o 
   9   8   1       48.22       51.07      6.89 o 
  10   8   1       29.58       33.97      7.38 o 
  11   8   1        9.47       20.58      8.18 o 
   0   9   1      157.70      164.21     12.07 o 
   1   9   1     1714.10     1721.57     22.71 o 
   2   9   1       96.15       98.06      5.36 o 
   3   9   1      211.84      221.09      9.11 o 
   4   9   1      140.81      154.42      6.55 o 
   5   9   1     1380.37     1322.69     20.21 o 
   6   9   1       96.88       97.10      6.41 o 
   7   9   1      951.19      906.87     16.95 o 
   8   9   1       44.79       43.66      6.22 o 
   9   9   1       37.36       26.27      6.51 o 
  10   9   1       15.18       17.41      6.88 o 
   0  10   1      169.52      176.42      8.80 o 
   1  10   1      229.56      239.91      7.03 o 
   2  10   1      361.23      396.49      9.08 o 
   3  10   1      144.68      138.16      6.63 o 
   4  10   1      125.67      127.26      6.09 o 
   5  10   1      416.36      400.39     10.26 o 
   6  10   1      106.46       93.29      6.38 o 
   7  10   1       86.14       83.40      6.86 o 
   8  10   1       51.66       60.59      7.08 o 
   9  10   1      450.66      419.12     26.17 o 
  10  10   1      174.82      171.11     13.58 o 
   0  11   1       77.55       66.53      6.82 o 
   1  11   1      403.74      381.16     11.14 o 
   2  11   1       82.96       80.95      5.52 o 
   3  11   1       10.96        6.02      3.97 o 
   4  11   1      296.42      282.65      8.56 o 
   5  11   1      511.54      506.77     14.78 o 
   6  11   1      300.26      297.02     10.52 o 
   7  11   1      507.27      502.75     17.89 o 
   8  11   1       58.32       52.65      7.14 o 
   9  11   1      264.15      257.60     14.52 o 
  10  11   1       80.48       83.61     10.99 o 
   0  12   1       69.96       64.76      7.18 o 
   1  12   1      646.21      664.35     12.86 o 
   2  12   1      303.34      299.20      8.78 o 
   3  12   1      401.91      381.60     11.27 o 
   4  12   1      643.21      644.11     14.34 o 
   5  12   1       55.68       58.65      6.09 o 
   6  12   1      143.17      134.87      8.69 o 
   7  12   1      205.90      176.78     10.86 o 
   8  12   1      316.02      311.90     14.13 o 
   9  12   1        2.20       23.59      7.46 o 
   0  13   1       61.71       65.93     10.29 o 
   1  13   1      595.20      597.68     12.47 o 
   2  13   1       21.22       14.41      4.04 o 
   3  13   1      221.55      236.95      9.23 o 
   4  13   1      157.48      167.93      8.26 o 
   5  13   1       85.86       77.17      7.39 o 
   6  13   1      157.38      164.43      9.71 o 
   7  13   1       48.38       48.45      6.95 o 
   8  13   1      240.25      267.49     15.74 o 
   9  13   1        9.13       12.10      7.72 o 
   0  14   1      822.56      852.22     24.07 o 
   1  14   1      187.28      187.74      8.40 o 
   2  14   1      302.15      305.85      9.36 o 
   3  14   1      245.60      241.11     10.86 o 
   4  14   1     1430.41     1428.21     31.56 o 
   5  14   1      169.39      168.78     10.70 o 
   6  14   1      128.84      121.12      9.03 o 
   7  14   1        9.41       12.98      6.45 o 
   8  14   1       51.95       62.34      8.60 o 
   0  15   1      303.91      332.33     14.40 o 
   1  15   1     1374.72     1354.74     21.77 o 
   2  15   1        4.57       -0.86      4.29 o 
   3  15   1       49.12       56.93      7.19 o 
   4  15   1       36.10       42.65      6.47 o 
   5  15   1      473.21      446.90     14.70 o 
   6  15   1      215.92      221.83     12.62 o 
   7  15   1      139.28      143.64     11.08 o 
   8  15   1       53.94       46.95      9.00 o 
   0  16   1      331.43      326.50     14.80 o 
   1  16   1       33.82       35.48      5.72 o 
   2  16   1      342.64      343.72     12.61 o 
   3  16   1      100.85      105.56      8.80 o 
   4  16   1       83.93       84.65      8.00 o 
   5  16   1      127.86      137.06     10.33 o 
   6  16   1      146.14      158.79     11.32 o 
   7  16   1       62.63       75.53     10.05 o 
   0  17   1       67.42       71.77     10.62 o 
   1  17   1      710.43      673.17     17.33 o 
   2  17   1       59.50       67.66      7.50 o 
   3  17   1      403.35      445.45     14.92 o 
   4  17   1      784.62      785.32     20.92 o 
   5  17   1      462.32      475.68     17.32 o 
   6  17   1       65.64       66.50      9.68 o 
   0  18   1      636.96      612.28     28.45 o 
   1  18   1       25.61       20.16      6.72 o 
   2  18   1      314.14      336.51     13.38 o 
   3  18   1      164.66      165.93     11.27 o 
   4  18   1      185.20      179.92     12.08 o 
   5  18   1       52.11       56.46      9.13 o 
   0  19   1       85.76      102.10     14.82 o 
   1  19   1       69.01       85.16     10.06 o 
   2  19   1        9.77        3.93      6.84 o 
   3  19   1      364.86      419.17     17.05 o 
   4  19   1       59.57       60.72     10.99 o 
   0  20   1        0.00       -0.05     10.27 o 
   1  20   1       74.58       80.48     11.24 o 
   2  20   1      121.75      132.72     12.72 o 
   0   0   2     5658.51     5209.11     77.82 o 
   1   0   2     5715.74     5519.96     58.79 o 
   2   0   2    38044.05    34833.57    449.77 o 
   3   0   2     4671.60     4589.35     65.59 o 
   4   0   2       31.29       35.40      3.37 o 
   5   0   2     1211.77     1269.70     24.95 o 
   6   0   2       25.40       13.53      4.45 o 
   7   0   2      867.82      860.95     21.25 o 
   8   0   2      647.88      628.69     18.74 o 
   9   0   2      566.07      602.16     19.05 o 
  10   0   2      131.59      148.96     13.64 o 
  11   0   2      175.31      167.04     17.46 o 
  12   0   2      277.71      319.91     24.01 o 
   0   1   2     6366.29     6004.16     63.49 o 
   1   1   2     1734.43     1660.92     13.59 o 
   2   1   2      515.28      480.26      6.03 o 
   3   1   2     3146.22     3059.17     31.81 o 
   4   1   2      424.95      415.74      7.23 o 
   5   1   2      259.07      257.20      6.66 o 
   6   1   2      269.88      274.68      7.57 o 
   7   1   2      126.44      116.18      6.64 o 
   8   1   2      491.02      478.19     13.09 o 
   9   1   2      251.05      253.95     11.11 o 
  10   1   2      991.39      998.82     27.65 o 
  11   1   2      350.31      342.64     19.53 o 
  12   1   2      173.46      177.59     17.38 o 
   0   2   2        0.03        0.84      1.45 o 
   1   2   2     3315.31     3270.96     33.00 o 
   2   2   2     4240.80     4102.19     38.56 o 
   3   2   2     2453.35     2374.00     26.46 o 
   4   2   2      234.48      230.12      5.74 o 
   5   2   2     1997.38     2117.70     26.71 o 
   6   2   2      135.38      126.93      5.66 o 
   7   2   2       88.93       93.92      5.61 o 
   8   2   2     1658.89     1683.14     24.93 o 
   9   2   2      239.05      250.00     10.04 o 
  10   2   2      990.53      977.30     21.38 o 
  11   2   2       24.76       34.79      7.45 o 
  12   2   2       37.67       29.78      8.46 o 
   0   3   2    16862.43    16424.16    226.03 o 
   1   3   2      566.86      557.08      7.83 o 
   2   3   2     5463.18     5292.43     51.01 o 
   3   3   2      389.58      393.34      7.17 o 
   4   3   2     1799.56     1914.53     23.90 o 
   5   3   2      255.99      271.70      7.04 o 
   6   3   2      640.53      638.02     11.94 o 
   7   3   2       28.65       28.01      4.31 o 
   8   3   2     1399.45     1411.78     22.16 o 
   9   3   2     1220.54     1233.04     22.26 o 
  10   3   2      243.69      270.62     12.15 o 
  11   3   2       28.87       45.25      7.94 o 
   0   4   2     6347.41     6195.30     81.01 o 
   1   4   2     2708.49     2711.25     30.60 o 
   2   4   2     1451.78     1424.09     16.10 o 
   3   4   2      146.51      159.34      4.70 o 
   4   4   2     1540.41     1557.97     20.45 o 
   5   4   2      249.03      261.05      7.07 o 
   6   4   2      471.07      463.35     10.15 o 
   7   4   2       43.24       38.69      4.84 o 
   8   4   2      734.91      721.46     14.56 o 
   9   4   2      537.64      524.47     13.97 o 
  10   4   2      169.14      173.86     10.67 o 
  11   4   2       18.64       13.31      6.65 o 
   0   5   2     1559.90     1537.43     28.55 o 
   1   5   2      810.87      841.99     10.50 o 
   2   5   2      549.10      520.25      8.58 o 
   3   5   2     3146.57     3139.56     34.84 o 
   4   5   2        8.22        3.30      2.63 o 
   5   5   2      593.34      631.17     11.50 o 
   6   5   2       31.71       31.46      4.22 o 
   7   5   2      291.15      297.42      9.17 o 
   8   5   2      126.53      125.11      7.02 o 
   9   5   2     1011.25      989.81     19.69 o 
  10   5   2        9.33       13.49      6.03 o 
  11   5   2       31.32       20.28      8.69 o 
   0   6   2       60.20       74.25      5.75 o 
   1   6   2       72.79       75.37      3.02 o 
   2   6   2      949.77      958.16     14.41 o 
   3   6   2      919.95      927.08     12.81 o 
   4   6   2     2275.15     2366.83     29.47 o 
   5   6   2     1180.18     1239.55     18.37 o 
   6   6   2      223.18      210.18      7.57 o 
   7   6   2       99.66      105.88      6.91 o 
   8   6   2      118.43      110.28      6.88 o 
   9   6   2      654.38      650.43     15.74 o 
  10   6   2       69.53       68.39      7.92 o 
  11   6   2       86.47      107.88     10.66 o 
   0   7   2      169.87      150.19      6.74 o 
   1   7   2      310.75      310.02      6.20 o 
   2   7   2      488.50      509.07     10.29 o 
   3   7   2     1481.39     1526.58     19.22 o 
   4   7   2      212.46      178.34      6.16 o 
   6   7   2      638.15      638.52     12.86 o 
   7   7   2      122.93      131.78      7.08 o 
   8   7   2       33.66       31.96      5.20 o 
   9   7   2      256.02      247.75     10.69 o 
  10   7   2       99.66       99.37      8.71 o 
  11   7   2       80.19      101.75     11.94 o 
   0   8   2     2317.62     2434.96     41.94 o 
   1   8   2       44.08       51.24      3.32 o 
   2   8   2     1089.03     1127.09     15.13 o 
   3   8   2      370.68      399.47      9.39 o 
   5   8   2      498.53      493.90     10.75 o 
   6   8   2      334.82      347.83      9.78 o 
   7   8   2      177.49      178.25      7.96 o 
   8   8   2      236.12      227.47      9.17 o 
   9   8   2       68.98       89.36      8.10 o 
  10   8   2       62.86       69.06      8.76 o 
  11   8   2       20.55       11.13      8.96 o 
   0   9   2      772.46      828.72     19.89 o 
   1   9   2      106.32      118.24      5.00 o 
   2   9   2      228.54      242.45      5.98 o 
   3   9   2      405.10      395.24      9.75 o 
   4   9   2      269.62      288.33      8.24 o 
   5   9   2      433.67      435.56     13.22 o 
   6   9   2      839.33      834.32     15.48 o 
   7   9   2      124.28      114.20      7.50 o 
   8   9   2       82.33       81.38      7.11 o 
   9   9   2        4.00        0.20      5.25 o 
  10   9   2       23.37        6.42      6.75 o 
   0  10   2      411.40      392.04     20.89 o 
   1  10   2       37.40       34.25      3.82 o 
   2  10   2      353.37      333.10      7.45 o 
   3  10   2      121.30      119.22      6.39 o 
   4  10   2      133.50      142.67      7.09 o 
   5  10   2      350.38      353.20     10.11 o 
   6  10   2        7.12        1.44      4.58 o 
   7  10   2      461.54      439.80     12.72 o 
   8  10   2      344.32      349.21     12.14 o 
   9  10   2       16.63       15.85      6.96 o 
  10  10   2      170.11      146.84     12.90 o 
   0  11   2     1891.87     1949.77     37.08 o 
   1  11   2      162.80      178.19      6.61 o 
   2  11   2       36.52       36.51      3.97 o 
   3  11   2      880.35      905.18     19.18 o 
   4  11   2      295.15      317.15     10.24 o 
   5  11   2      666.73      676.00     16.73 o 
   6  11   2       15.64       15.19      4.93 o 
   7  11   2       55.20       63.76      6.69 o 
   8  11   2       14.97       12.58      6.05 o 
   9  11   2      153.73      171.26     12.26 o 
  10  11   2      173.78      211.26     15.15 o 
   0  12   2      968.87      978.92     23.11 o 
   1  12   2     1398.98     1381.03     20.65 o 
   2  12   2      348.03      332.04      9.32 o 
   3  12   2      255.40      259.26      9.29 o 
   4  12   2       11.73       11.92      5.22 o 
   5  12   2      373.74      369.77     11.46 o 
   6  12   2       88.18       76.25      6.93 o 
   7  12   2      372.45      385.65     13.65 o 
   8  12   2       30.36       14.62      6.51 o 
   9  12   2       72.24       77.29     10.67 o 
   0  13   2      385.05      394.11     20.74 o 
   1  13   2      255.76      269.15      8.62 o 
   2  13   2      175.58      166.40      7.00 o 
   3  13   2        4.93       -0.86      4.48 o 
   4  13   2      339.66      318.10     13.40 o 
   5  13   2       41.90       33.25      7.26 o 
   6  13   2       94.82      104.39      8.33 o 
   7  13   2      201.12      212.98     12.03 o 
   8  13   2       51.97       48.17      8.63 o 
   9  13   2      229.07      200.36     13.90 o 
   0  14   2      290.60      282.28     13.04 o 
   1  14   2       78.69       89.55      5.96 o 
   2  14   2      306.75      296.41     10.33 o 
   3  14   2      433.69      409.80     12.01 o 
   4  14   2      149.10      142.53      8.85 o 
   5  14   2      551.19      514.16     19.29 o 
   6  14   2       33.12       41.78      7.70 o 
   7  14   2       63.90       53.48      8.13 o 
   8  14   2      148.72      149.27     12.20 o 
   0  15   2      103.18      110.93     10.45 o 
   1  15   2     1033.52     1016.74     19.29 o 
   2  15   2      226.64      227.01      9.59 o 
   3  15   2     2175.63     2184.64     33.12 o 
   4  15   2      334.49      321.82     12.39 o 
   5  15   2        8.98       15.79      6.37 o 
   6  15   2      174.38      172.36     12.36 o 
   7  15   2       57.47       57.39      8.53 o 
   8  15   2       39.13       50.94      9.97 o 
   0  16   2      275.19      281.71     16.37 o 
   1  16   2       46.56       50.99      7.51 o 
   2  16   2      349.68      359.96     11.99 o 
   3  16   2       31.01       36.30      6.46 o 
   4  16   2       27.62       27.47      6.81 o 
   5  16   2      388.71      359.25     15.19 o 
   6  16   2       28.53       38.22      7.59 o 
   7  16   2        8.34        2.87      6.39 o 
   0  17   2        7.74       13.58      7.98 o 
   1  17   2      499.49      515.06     14.23 o 
   2  17   2      220.40      235.38     14.17 o 
   3  17   2       17.29       10.18      6.52 o 
   4  17   2       53.50       50.93      7.95 o 
   5  17   2       83.47       82.61      9.12 o 
   6  17   2       84.46       81.93      9.28 o 
   0  18   2      154.46      164.57     14.47 o 
   1  18   2       42.30       62.87      8.18 o 
   2  18   2      114.76      125.76     10.82 o 
   3  18   2      189.79      199.63     12.02 o 
   4  18   2       26.51       24.65      7.29 o 
   5  18   2      225.95      207.13     13.07 o 
   0  19   2       83.91       64.03     13.35 o 
   1  19   2       32.11       24.33      8.53 o 
   2  19   2      340.67      362.70     16.81 o 
   3  19   2        2.07        8.94      7.06 o 
   4  19   2      202.84      206.88     12.96 o 
   0  20   2      323.20      349.00     34.64 o 
   1  20   2       63.67       54.89     10.74 o 
   2  20   2       53.15       44.31      9.90 o 
   1   0   3     2211.93     2171.47     27.89 o 
   2   0   3    11093.64    10625.05    173.94 o 
   3   0   3     1490.53     1474.02     23.47 o 
   4   0   3       26.59       22.21      2.78 o 
   5   0   3        5.70       13.17      3.73 o 
   6   0   3       38.65       33.32      5.10 o 
   7   0   3      397.03      379.02     16.04 o 
   8   0   3     1171.45     1189.17     27.43 o 
   9   0   3      832.45      815.07     26.08 o 
  10   0   3      186.49      185.55     14.95 o 
  11   0   3       32.09       37.70      9.73 o 
  12   0   3       66.20       79.46     14.96 o 
   0   1   3      373.83      341.88      5.36 o 
   1   1   3    20613.21    19379.20    181.73 o 
   2   1   3     5420.18     5280.68     54.69 o 
   3   1   3     1195.22     1199.55     15.50 o 
   4   1   3     2196.47     2304.32     25.29 o 
   5   1   3      956.05      963.94     13.60 o 
   6   1   3      320.09      332.26      9.02 o 
   7   1   3     1593.30     1553.37     22.46 o 
   8   1   3      244.27      224.29      8.60 o 
   9   1   3      258.52      274.08     12.28 o 
  10   1   3       51.17       49.07      6.98 o 
  11   1   3       11.70       15.04      6.59 o 
  12   1   3       47.06       58.30      9.53 o 
   0   2   3    21227.67    20489.98    263.72 o 
   1   2   3    15512.93    15138.37    147.04 o 
   2   2   3     4810.99     4719.75     44.24 o 
   3   2   3      657.34      655.28      9.24 o 
   4   2   3     2010.21     2046.75     23.93 o 
   5   2   3     1762.20     1772.49     21.92 o 
   6   2   3      804.61      794.26     13.46 o 
   7   2   3      236.52      240.36      7.84 o 
   8   2   3      396.28      402.21     10.56 o 
   9   2   3      129.41      118.45      8.45 o 
  10   2   3      231.85      242.76     11.94 o 
  11   2   3      279.12      279.57     13.12 o 
   0   3   3      186.42      175.35      6.38 o 
   1   3   3     5820.23     5614.17     60.58 o 
   2   3   3     7529.53     7389.98     70.55 o 
   3   3   3     2709.51     2704.66     28.84 o 
   4   3   3      588.48      670.17     10.21 o 
   5   3   3       26.56       25.86      3.28 o 
   6   3   3      102.22      125.36      5.64 o 
   7   3   3      202.30      186.33      7.19 o 
   8   3   3      546.09      544.60     12.30 o 
   9   3   3      124.86      112.65      7.58 o 
  10   3   3       46.22       50.24      7.15 o 
  11   3   3       86.50       90.94      8.89 o 
   0   4   3     3227.12     3145.87     42.77 o 
   1   4   3     5270.56     5034.26     52.39 o 
   2   4   3      567.36      560.23      7.59 o 
   3   4   3     2263.40     2330.54     25.49 o 
   4   4   3     1003.85     1067.42     15.34 o 
   5   4   3      218.98      225.88      9.19 o 
   6   4   3      221.26      241.41      8.60 o 
   7   4   3      228.65      214.45      7.79 o 
   8   4   3      143.48      141.91      7.20 o 
   9   4   3      788.09      762.17     17.00 o 
  10   4   3      174.95      183.06     10.59 o 
  11   4   3       18.46       17.10      6.77 o 
   0   5   3       30.86       42.42      3.59 o 
   1   5   3     1358.08     1358.01     16.31 o 
   2   5   3      629.69      690.92     10.38 o 
   3   5   3      904.59      922.59     12.55 o 
   5   5   3      431.12      477.35      9.78 o 
   6   5   3      182.22      197.96      7.13 o 
   7   5   3       66.78       63.34      5.41 o 
   8   5   3      124.88      123.27      6.96 o 
   9   5   3      603.84      552.64     14.92 o 
  10   5   3      476.70      480.45     15.58 o 
  11   5   3       32.41       30.28      8.31 o 
   0   6   3       57.37       53.06      5.43 o 
   1   6   3     2753.48     2888.46     30.71 o 
   2   6   3      343.44      344.30      6.95 o 
   3   6   3      659.22      726.53     12.88 o 
   4   6   3     1044.29     1135.06     16.55 o 
   5   6   3       97.79      109.00      6.05 o 
   6   6   3       11.36       17.68      4.00 o 
   7   6   3       31.07       33.19      5.42 o 
   8   6   3       23.69       26.54      4.75 o 
   9   6   3      185.67      176.97      9.30 o 
  10   6   3      322.69      325.26     14.33 o 
  11   6   3       53.28       64.36     10.51 o 
   0   7   3     1557.10     1691.95     30.41 o 
   1   7   3      804.15      874.72     12.16 o 
   2   7   3     2441.41     2574.48     32.73 o 
   3   7   3      613.03      626.98     11.68 o 
   4   7   3     1235.25     1187.23     16.27 o 
   5   7   3      323.89      341.80      9.31 o 
   6   7   3      175.93      193.82      7.44 o 
   7   7   3       59.83       61.64      5.62 o 
   8   7   3      216.62      213.75      9.43 o 
   9   7   3       78.39       70.70      7.50 o 
  10   7   3       21.70       23.26      6.92 o 
  11   7   3       20.94       22.08      8.56 o 
   0   8   3     2626.77     2887.20     51.65 o 
   1   8   3      666.87      730.60     11.04 o 
   2   8   3      559.18      608.73     11.57 o 
   3   8   3      148.92      142.35      6.09 o 
   4   8   3      317.91      340.30      9.21 o 
   5   8   3      784.14      800.84     14.06 o 
   6   8   3      499.65      493.83     12.18 o 
   7   8   3       55.57       46.75      5.33 o 
   8   8   3       94.21       89.47      7.49 o 
   9   8   3       36.36       33.74      6.46 o 
  10   8   3       32.29       32.66      8.11 o 
  11   8   3       39.13       45.69     10.50 o 
   0   9   3      206.60      207.40      9.27 o 
   1   9   3      479.19      481.25      8.82 o 
   2   9   3      394.72      402.10      9.58 o 
   3   9   3       61.80       79.54      6.50 o 
   4   9   3      666.98      690.23     13.81 o 
   5   9   3      225.30      244.62      8.38 o 
   6   9   3      533.13      504.36     12.74 o 
   7   9   3       21.43       19.73      5.02 o 
   8   9   3      121.83      125.08      8.78 o 
   9   9   3      131.52      117.23      9.77 o 
  10   9   3       90.69      115.66     11.84 o 
   1  10   3      747.02      809.69     13.53 o 
   2  10   3       97.22       87.10      5.59 o 
   3  10   3      157.33      152.65      6.94 o 
   4  10   3      480.14      469.95     11.56 o 
   5  10   3       58.30       61.02      5.91 o 
   6  10   3      409.20      396.43     11.74 o 
   7  10   3      507.54      472.97     13.15 o 
   8  10   3      157.45      142.28     10.25 o 
   9  10   3      184.30      172.09     12.19 o 
  10  10   3        7.52       15.91      8.08 o 
   0  11   3       81.43       79.28      7.23 o 
   1  11   3      805.20      809.32     14.03 o 
   2  11   3      690.09      709.35     14.20 o 
   3  11   3      110.02      118.71      7.22 o 
   4  11   3      418.68      424.91     11.55 o 
   5  11   3      239.35      255.45      9.59 o 
   6  11   3        8.72        0.14      4.40 o 
   7  11   3      147.12      158.49      9.52 o 
   8  11   3      126.66      116.47     10.40 o 
   9  11   3      137.97      133.89     11.33 o 
  10  11   3       58.42       85.80     11.40 o 
   0  12   3      127.06      124.63      8.77 o 
   1  12   3      528.79      511.40     11.49 o 
   2  12   3      419.39      399.89     11.04 o 
   3  12   3     1435.00     1378.74     22.68 o 
   4  12   3      618.92      572.04     15.32 o 
   5  12   3     1002.33      966.12     18.68 o 
   6  12   3      225.05      221.41     10.64 o 
   7  12   3       47.59       50.40      7.70 o 
   8  12   3       15.54       20.66      6.86 o 
   9  12   3       45.27       54.58      9.14 o 
   0  13   3       16.46       25.10      6.49 o 
   1  13   3      572.86      578.20     15.47 o 
   2  13   3      105.95      114.28      7.19 o 
   3  13   3       31.27       33.15      5.51 o 
   4  13   3     1152.33     1171.91     21.01 o 
   5  13   3       82.37       84.54      7.54 o 
   6  13   3      142.55      149.31     10.35 o 
   7  13   3      125.38      118.62     10.46 o 
   8  13   3       74.57       74.39      9.56 o 
   9  13   3       97.83       80.63     10.13 o 
   0  14   3      296.36      287.41     13.03 o 
   1  14   3      502.52      489.15     18.08 o 
   2  14   3      467.68      455.19     12.90 o 
   3  14   3        6.15        4.93      4.55 o 
   4  14   3       13.77       19.14      5.11 o 
   5  14   3     1513.04     1467.88     29.16 o 
   6  14   3        0.91       -2.61      5.62 o 
   7  14   3      100.30      101.06      9.54 o 
   8  14   3      426.57      463.93     19.29 o 
   0  15   3       43.19       50.06      7.63 o 
   1  15   3      652.52      621.51     14.67 o 
   2  15   3      174.29      182.85      8.97 o 
   3  15   3      438.94      415.62     12.63 o 
   4  15   3      889.34      857.67     22.53 o 
   5  15   3      105.70      128.89     10.12 o 
   6  15   3      160.47      167.55     11.42 o 
   7  15   3       48.52       65.31      8.77 o 
   8  15   3       68.79      100.24     11.03 o 
   0  16   3       14.18        4.30      7.62 o 
   1  16   3      447.32      443.88     12.95 o 
   2  16   3      245.59      228.89     10.04 o 
   3  16   3       70.04       71.78      8.13 o 
   4  16   3      338.17      308.96     15.90 o 
   5  16   3        2.63       -2.93      6.22 o 
   6  16   3       43.70       62.45      8.71 o 
   7  16   3       69.68       78.75      9.48 o 
   0  17   3        9.71        4.52      7.51 o 
   1  17   3      762.19      776.30     18.60 o 
   2  17   3       73.34       76.08      8.29 o 
   3  17   3      435.04      421.50     15.93 o 
   4  17   3       29.81       33.94      7.03 o 
   5  17   3        7.37       21.26      6.67 o 
   6  17   3       28.08       29.94      7.77 o 
   0  18   3       29.02       30.84      9.06 o 
   1  18   3       54.00       45.45      8.20 o 
   2  18   3       71.50       69.99      9.09 o 
   3  18   3       35.84       22.65      6.76 o 
   4  18   3       98.99       98.26      9.62 o 
   5  18   3      127.49      137.80     11.14 o 
   0  19   3      268.57      338.23     27.65 o 
   1  19   3       14.58       22.72      7.54 o 
   2  19   3        2.56       -1.01      6.60 o 
   3  19   3       67.52       97.33     13.98 o 
   4  19   3       37.13       29.57      7.81 o 
   0  20   3       75.74       61.42     16.11 o 
   1  20   3       53.09       57.45     10.36 o 
   2  20   3       35.20       29.11      8.46 o 
   0   0   4     2861.93     2735.00     60.88 o 
   1   0   4      726.71      661.31     11.81 o 
   2   0   4       53.83       58.19      3.71 o 
   3   0   4      377.32      394.11     12.15 o 
   4   0   4     4930.74     5155.32     89.90 o 
   5   0   4     2012.39     2093.12     37.27 o 
   6   0   4      253.83      293.11     10.42 o 
   7   0   4       90.00      105.61      7.69 o 
   8   0   4        6.92        0.62      6.83 o 
   9   0   4        1.91        4.04     10.61 o 
  10   0   4       25.61       15.61      8.11 o 
  11   0   4       74.58       88.31     11.97 o 
   0   1   4     5941.37     5627.38     78.73 o 
   1   1   4     4081.88     3985.87     40.04 o 
   2   1   4      914.61      920.91     10.62 o 
   3   1   4      421.61      414.73      7.21 o 
   4   1   4      740.62      797.07     11.97 o 
   5   1   4       28.90       33.88      2.60 o 
   6   1   4      324.01      361.34     10.38 o 
   7   1   4      437.26      417.67     10.04 o 
   8   1   4      201.94      190.53     10.17 o 
   9   1   4      279.68      252.47     13.64 o 
  10   1   4      210.13      204.30     10.93 o 
  11   1   4       19.30       17.66      6.57 o 
   0   2   4    10378.17    10337.78    142.29 o 
   1   2   4      568.25      565.08      8.74 o 
   2   2   4     8963.79     8730.73     85.83 o 
   3   2   4     1702.59     1641.53     20.47 o 
   4   2   4     2935.87     3052.27     37.70 o 
   5   2   4      673.69      685.87     10.55 o 
   6   2   4       99.40      103.84      4.33 o 
   7   2   4      401.32      413.58      9.74 o 
   8   2   4      124.58      123.83      7.24 o 
   9   2   4       88.29       87.16      7.71 o 
  10   2   4      256.31      257.75     12.13 o 
  11   2   4       22.22       27.63      6.63 o 
   0   3   4     2531.91     2444.36     36.25 o 
   1   3   4     1554.11     1514.23     19.25 o 
   2   3   4     2799.59     2753.16     30.36 o 
   3   3   4     2244.02     2259.77     25.50 o 
   4   3   4     6594.03     6925.67     76.02 o 
   5   3   4     1042.23     1056.12     16.93 o 
   6   3   4       87.86       94.67      5.56 o 
   7   3   4      260.12      273.82      8.24 o 
   8   3   4      422.52      436.39     12.08 o 
   9   3   4       22.48       24.32      5.65 o 
  10   3   4      249.38      234.06     12.56 o 
  11   3   4       32.58       40.47      7.27 o 
   0   4   4     1710.33     1718.52     28.82 o 
   1   4   4     7406.63     7279.78     75.19 o 
   2   4   4     1070.12     1077.45     14.41 o 
   3   4   4      996.93     1067.47     13.33 o 
   4   4   4       35.29       43.76      3.34 o 
   5   4   4      378.21      406.23     12.95 o 
   6   4   4      116.64      124.90      5.73 o 
   7   4   4      503.39      464.18     10.76 o 
   8   4   4      534.90      523.89     15.15 o 
   9   4   4        8.90       12.55      5.19 o 
  10   4   4      120.92      123.09      9.63 o 
  11   4   4      136.22      141.06     10.18 o 
   0   5   4     2463.71     2461.97     40.73 o 
   1   5   4      816.59      821.88     10.47 o 
   2   5   4      196.75      206.34      7.97 o 
   3   5   4      702.15      706.00      9.77 o 
   4   5   4      572.17      620.61     10.72 o 
   5   5   4      138.71      116.29      5.22 o 
   6   5   4     1184.55     1186.84     18.35 o 
   7   5   4        6.09        8.40      3.90 o 
   8   5   4      547.80      497.85     14.43 o 
   9   5   4       85.24       95.48      7.95 o 
  10   5   4      131.38      155.98     10.15 o 
  11   5   4       42.31       30.74      8.10 o 
   0   6   4     1850.04     1885.46     32.92 o 
   1   6   4      376.26      366.53      6.32 o 
   2   6   4     1018.38     1043.14     14.58 o 
   3   6   4     2727.83     2778.32     33.21 o 
   4   6   4      305.00      298.12      6.60 o 
   5   6   4      164.12      185.03      6.47 o 
   6   6   4       16.21       15.00      3.88 o 
   7   6   4      258.75      249.06      8.49 o 
   8   6   4       39.97       44.97      5.71 o 
   9   6   4       10.40        5.06      4.85 o 
  10   6   4        6.36       15.88      6.56 o 
   1   7   4     2855.72     3003.07     33.71 o 
   2   7   4      762.79      853.36     15.15 o 
   3   7   4      685.66      736.29     12.95 o 
   4   7   4      850.62      839.13     14.69 o 
   5   7   4      351.77      377.00     10.12 o 
   6   7   4       52.28       54.73      4.95 o 
   7   7   4      105.75      106.30      6.37 o 
   8   7   4      204.81      215.14      9.41 o 
   9   7   4      134.77      145.41      9.30 o 
  10   7   4       85.21       77.74      9.84 o 
  11   7   4       15.47       10.54      7.85 o 
   0   8   4      292.12      326.24     10.64 o 
   1   8   4     1805.88     1913.09     23.87 o 
   2   8   4     1318.55     1341.94     19.90 o 
   3   8   4       64.38       62.27      4.54 o 
   4   8   4      247.99      242.44      9.69 o 
   5   8   4      209.32      213.63      7.98 o 
   6   8   4      183.87      185.94      8.37 o 
   7   8   4       30.10       36.14      5.34 o 
   8   8   4      733.97      712.86     17.25 o 
   9   8   4      270.17      268.74     13.15 o 
  10   8   4        9.46       15.25      7.50 o 
   0   9   4      565.02      597.39     15.46 o 
   1   9   4      425.98      460.74      8.53 o 
   2   9   4      151.21      138.89      6.23 o 
   3   9   4      356.78      341.73     10.65 o 
   4   9   4      141.16      147.66      6.93 o 
   5   9   4      614.64      606.51     13.31 o 
   6   9   4      123.94      108.80      6.93 o 
   7   9   4       39.71       34.99      5.45 o 
   8   9   4       19.92       28.76      6.48 o 
   9   9   4      421.47      401.14     15.66 o 
  10   9   4        8.31       10.61      7.55 o 
   0  10   4      503.22      525.05     14.79 o 
   1  10   4      178.32      187.93      5.96 o 
   2  10   4      162.96      171.76      7.16 o 
   3  10   4       84.35       87.30      5.85 o 
   4  10   4      311.52      295.96      9.49 o 
   5  10   4     1020.31     1006.41     20.81 o 
   6  10   4      477.18      426.02     12.02 o 
   7  10   4      294.73      302.53     11.92 o 
   8  10   4      185.88      221.10     14.29 o 
   9  10   4       88.43       89.79      9.28 o 
  10  10   4       59.23       49.73      9.79 o 
   0  11   4       13.04       12.08      5.19 o 
   1  11   4      130.38      141.35      6.02 o 
   2  11   4       25.66       35.33      4.85 o 
   3  11   4      419.93      375.86     10.53 o 
   4  11   4      148.39      143.94      7.51 o 
   5  11   4      282.72      270.51      9.82 o 
   6  11   4      149.37      144.50      8.95 o 
   7  11   4      312.54      326.50     12.63 o 
   8  11   4      524.80      505.60     17.24 o 
   9  11   4       58.77       67.41      9.30 o 
  10  11   4      144.51      155.55     14.34 o 
   0  12   4      193.55      203.40     10.49 o 
   1  12   4      591.74      590.05     12.02 o 
   2  12   4      776.25      757.65     15.36 o 
   3  12   4      334.98      322.60     11.20 o 
   4  12   4      365.13      377.12     11.22 o 
   5  12   4     1034.28      978.47     23.06 o 
   6  12   4      515.87      501.58     14.98 o 
   7  12   4       66.29       76.76      7.75 o 
   8  12   4      100.71      111.39     11.77 o 
   9  12   4      136.82      121.31     11.31 o 
   0  13   4      336.67      326.85     13.36 o 
   1  13   4      140.75      144.30      6.71 o 
   2  13   4      439.45      422.79     12.56 o 
   3  13   4      308.96      306.73     10.46 o 
   4  13   4      669.02      677.47     16.55 o 
   5  13   4      134.47      158.65      9.32 o 
   6  13   4       33.61       36.02      6.57 o 
   7  13   4       40.95       38.35      7.30 o 
   8  13   4      178.20      190.95     13.27 o 
   9  13   4      363.98      376.57     18.16 o 
   0  14   4      675.70      679.11     19.64 o 
   1  14   4      350.25      350.77     11.09 o 
   2  14   4       55.92       57.70      6.08 o 
   3  14   4      111.22      116.37      7.86 o 
   4  14   4      260.29      281.33     11.81 o 
   5  14   4       30.32       36.53      6.39 o 
   6  14   4        0.32       -5.55      5.55 o 
   7  14   4      187.07      212.14     12.63 o 
   8  14   4       29.36       36.84      9.44 o 
   0  15   4       36.37       26.77      8.27 o 
   1  15   4      377.50      365.15     11.62 o 
   2  15   4       41.01       37.03      5.72 o 
   3  15   4      470.71      455.89     14.50 o 
   4  15   4      130.96      134.53      9.24 o 
   5  15   4      339.38      374.45     15.21 o 
   6  15   4      113.04      135.25     10.59 o 
   7  15   4       17.08       19.63      7.65 o 
   0  16   4       54.92       38.60      8.77 o 
   1  16   4      178.97      169.40      9.67 o 
   2  16   4        7.08        5.67      5.13 o 
   3  16   4      515.97      501.86     19.81 o 
   4  16   4       28.85       28.99      7.09 o 
   5  16   4       39.73       35.38      7.64 o 
   6  16   4      270.91      267.12     14.23 o 
   7  16   4       33.16       48.02      9.11 o 
   0  17   4      123.55      108.85     12.09 o 
   1  17   4      251.88      251.93     12.46 o 
   2  17   4      235.50      232.14     12.53 o 
   3  17   4      252.01      269.43     13.54 o 
   4  17   4      373.78      369.08     16.64 o 
   5  17   4      179.04      198.05     12.67 o 
   6  17   4       79.77      110.61     10.72 o 
   0  18   4       39.65       37.20      9.66 o 
   1  18   4      102.84      102.22      9.31 o 
   2  18   4      138.74      134.00     11.19 o 
   3  18   4      117.60      113.94     10.87 o 
   4  18   4      117.62      128.31     10.50 o 
   5  18   4       40.90       45.38      8.36 o 
   0  19   4       27.74       34.89     11.19 o 
   1  19   4        5.31        1.15      6.41 o 
   2  19   4      113.18      116.82     11.09 o 
   3  19   4       31.93       36.27      8.59 o 
   0  20   4      248.10      247.83     25.47 o 
   1  20   4       78.16       74.31     12.08 o 
   1   0   5      192.77      178.66      7.04 o 
   2   0   5     2776.61     2834.63     45.16 o 
   3   0   5     2890.25     2988.89     54.37 o 
   4   0   5     1487.89     1539.24     32.26 o 
   5   0   5     1308.90     1408.18     31.47 o 
   6   0   5       22.67       19.30      6.30 o 
   7   0   5      627.84      634.09     26.61 o 
   8   0   5      180.81      168.76     13.02 o 
   9   0   5       52.93       57.32      9.69 o 
  10   0   5        0.02        8.15      7.96 o 
  11   0   5        0.39       -0.56      7.90 o 
   0   1   5     3350.22     3173.28     50.16 o 
   1   1   5      729.45      712.04      9.61 o 
   2   1   5      651.87      663.94      8.48 o 
   3   1   5      489.81      502.67      9.88 o 
   4   1   5     1130.94     1252.72     16.96 o 
   5   1   5      966.88      951.93     14.34 o 
   6   1   5     1459.20     1579.94     22.72 o 
   7   1   5      193.06      213.08     13.15 o 
   8   1   5       33.71       32.60      6.03 o 
   9   1   5       15.54       17.88      5.41 o 
  10   1   5      159.88      164.69     10.23 o 
  11   1   5      107.41      120.75      9.61 o 
   0   2   5     5335.81     5281.48     74.83 o 
   1   2   5      575.68      562.17      8.96 o 
   2   2   5     2742.93     2724.72     28.77 o 
   3   2   5      391.30      378.24      8.58 o 
   4   2   5      945.89      965.94     15.07 o 
   5   2   5      635.94      683.87     12.51 o 
   6   2   5      148.71      146.51      6.44 o 
   7   2   5      652.85      643.15     13.58 o 
   8   2   5     1002.97      997.17     20.77 o 
   9   2   5       63.40       55.53      6.79 o 
  10   2   5      136.30      154.90     10.07 o 
  11   2   5      205.16      210.37     13.32 o 
   0   3   5     9642.91     9495.72    131.77 o 
   1   3   5     2042.83     1978.50     22.47 o 
   2   3   5      104.13      122.26      5.11 o 
   3   3   5       91.19       84.21      3.03 o 
   4   3   5     2236.45     2249.34     27.75 o 
   5   3   5      278.94      271.46      8.81 o 
   6   3   5       62.70       65.23      5.03 o 
   7   3   5      386.06      366.20     11.11 o 
   8   3   5     1111.72     1069.36     19.57 o 
   9   3   5      198.64      218.05     10.74 o 
  10   3   5       21.31       19.93      6.24 o 
  11   3   5        7.19       14.75      6.33 o 
   0   4   5      352.42      342.38      8.25 o 
   1   4   5     1569.18     1594.46     18.93 o 
   2   4   5     1040.14     1020.89     14.14 o 
   3   4   5      645.15      712.43     10.61 o 
   4   4   5      423.34      457.21      8.14 o 
   5   4   5      267.63      274.14      6.49 o 
   6   4   5      180.95      188.02      6.39 o 
   7   4   5      261.47      273.25     12.38 o 
   8   4   5      339.56      343.63     13.77 o 
   9   4   5      121.75      133.63      9.04 o 
  10   4   5      139.53      142.55      9.71 o 
  11   4   5      167.19      168.27     13.47 o 
   0   5   5      228.36      262.08     11.44 o 
   1   5   5     1761.59     1733.88     20.16 o 
   2   5   5     2191.88     2375.92     28.61 o 
   3   5   5      923.35      988.76     14.34 o 
   4   5   5      605.61      613.02     10.64 o 
   5   5   5       42.30       51.45      3.97 o 
   6   5   5      228.62      235.45      7.55 o 
   7   5   5      695.78      707.41     14.84 o 
   8   5   5      502.01      518.94     13.28 o 
   9   5   5      497.16      474.67     14.71 o 
  10   5   5      171.11      172.53     12.57 o 
  11   5   5      338.11      387.51     18.14 o 
   0   6   5        0.10        0.35      3.12 o 
   1   6   5     2034.45     2142.59     25.90 o 
   2   6   5     2442.21     2574.99     34.77 o 
   4   6   5     1014.53      988.63     13.33 o 
   5   6   5       55.10       68.81      4.46 o 
   6   6   5      102.66      108.05      6.35 o 
   7   6   5      322.33      327.45     10.33 o 
   8   6   5      348.51      363.81     11.43 o 
   9   6   5       25.32       22.45      6.32 o 
  10   6   5      391.54      389.45     19.29 o 
  11   6   5       89.27      120.00     11.87 o 
   0   7   5      830.48      880.12     18.86 o 
   1   7   5     5801.05     6082.82     61.98 o 
   2   7   5       10.55        8.76      2.31 o 
   3   7   5      142.31      129.47      6.65 o 
   4   7   5      825.58      847.02     14.20 o 
   5   7   5      425.70      445.41      9.74 o 
   6   7   5      825.34      822.40     15.76 o 
   7   7   5      494.98      517.73     14.71 o 
   8   7   5      759.87      779.92     17.86 o 
   9   7   5      494.95      460.75     19.22 o 
  11   7   5      124.07      154.95     13.06 o 
   0   8   5      230.52      234.32      9.75 o 
   1   8   5      343.32      349.81      7.28 o 
   2   8   5       26.13       27.48      3.11 o 
   3   8   5        8.49       12.99      2.75 o 
   4   8   5      607.49      621.78     12.49 o 
   5   8   5      145.14      153.38      7.15 o 
   6   8   5       22.24       23.22      4.63 o 
   7   8   5      939.57      927.49     19.16 o 
   8   8   5      310.71      313.25     13.32 o 
   9   8   5      115.11       99.45     10.13 o 
  10   8   5        6.66        5.96      6.80 o 
   0   9   5       98.38      106.48      7.16 o 
   1   9   5      326.24      333.46      7.23 o 
   2   9   5       85.54       88.48      5.34 o 
   3   9   5      558.74      578.72     11.00 o 
   4   9   5      810.76      783.40     14.89 o 
   5   9   5      828.15      804.18     15.63 o 
   6   9   5       85.30       78.87      6.19 o 
   7   9   5      187.45      202.28     11.98 o 
   8   9   5      310.75      266.78     12.81 o 
   9   9   5       85.95      104.71     10.57 o 
  10   9   5       15.76       10.71      7.82 o 
   0  10   5      264.29      272.08     10.99 o 
   1  10   5      428.48      425.97      8.86 o 
   2  10   5      166.39      159.98      7.01 o 
   3  10   5      253.52      237.64      8.29 o 
   4  10   5      110.37      106.43      6.37 o 
   5  10   5      322.25      309.78     11.22 o 
   6  10   5       46.78       51.97      6.43 o 
   7  10   5      779.64      719.66     18.97 o 
   8  10   5       26.43       28.56      6.83 o 
   9  10   5      385.41      346.44     16.64 o 
  10  10   5        5.00        6.39      7.86 o 
   0  11   5        6.84       -0.20      4.91 o 
   1  11   5       14.46       12.79      3.55 o 
   2  11   5      127.26      128.68      6.87 o 
   3  11   5      195.28      189.31      7.97 o 
   4  11   5     1753.05     1768.26     27.13 o 
   5  11   5      241.13      233.42     10.96 o 
   6  11   5      301.91      303.26     11.95 o 
   7  11   5      499.85      561.47     17.53 o 
   8  11   5       27.98       33.07      7.43 o 
   9  11   5      398.68      376.52     17.38 o 
   0  12   5      356.85      312.31     19.46 o 
   1  12   5      175.45      176.34      6.87 o 
   2  12   5      153.80      161.62      7.79 o 
   3  12   5     1810.26     1766.14     27.22 o 
   4  12   5      790.29      769.02     17.58 o 
   5  12   5      385.63      387.63     13.11 o 
   6  12   5       36.44       25.27      6.11 o 
   7  12   5      366.01      330.56     14.39 o 
   8  12   5       59.73       71.32      9.57 o 
   9  12   5       51.49       48.40      9.09 o 
   0  13   5        0.00       -4.98      5.08 o 
   1  13   5      198.01      194.05      8.51 o 
   2  13   5      315.72      314.65     10.41 o 
   3  13   5      243.39      230.89     10.40 o 
   4  13   5      137.61      142.92      9.97 o 
   5  13   5      147.52      158.18      9.55 o 
   6  13   5       55.10       52.63      7.01 o 
   7  13   5       35.56       37.03      8.04 o 
   8  13   5      140.42      161.31     12.45 o 
   0  14   5        0.33        4.80      5.38 o 
   1  14   5       14.11        5.13      4.44 o 
   2  14   5      124.12      125.27      7.57 o 
   3  14   5      168.17      152.03      9.25 o 
   4  14   5      279.85      268.95     11.78 o 
   5  14   5       74.66       63.91      7.41 o 
   6  14   5        0.19        3.60      6.37 o 
   7  14   5       13.23       17.13      7.11 o 
   0  15   5       31.10       23.32      7.87 o 
   1  15   5      150.93      145.47      8.14 o 
   2  15   5       98.06       94.68      7.83 o 
   3  15   5       93.82       92.53      7.86 o 
   4  15   5      262.16      239.09     11.49 o 
   5  15   5       16.82        8.92      6.20 o 
   6  15   5       32.30       30.01      7.23 o 
   7  15   5        4.18        0.51      6.72 o 
   0  16   5       30.64       26.65      8.46 o 
   1  16   5       80.60       75.09      8.19 o 
   2  16   5      170.60      178.76      9.95 o 
   3  16   5      141.02      125.49      8.99 o 
   4  16   5      279.22      282.51     13.71 o 
   5  16   5       21.06       22.33      6.79 o 
   6  16   5       99.71      100.01      9.92 o 
   7  16   5      145.43      187.24     14.11 o 
   0  17   5      294.42      294.80     20.86 o 
   2  17   5       61.51       63.90      8.08 o 
   3  17   5      245.77      219.84     12.68 o 
   4  17   5      173.33      165.12     11.32 o 
   5  17   5       39.49       33.35      8.02 o 
   6  17   5        1.76        3.36      6.71 o 
   0  18   5      233.53      253.26     20.08 o 
   1  18   5      348.50      344.99     14.80 o 
   2  18   5       88.89       94.08     10.08 o 
   3  18   5        4.88       15.93      7.11 o 
   4  18   5       93.86      118.15     11.15 o 
   5  18   5      332.10      383.20     17.45 o 
   0  19   5       40.76       32.81     11.29 o 
   1  19   5       23.02       26.79      8.43 o 
   2  19   5       80.23       94.15     11.06 o 
   3  19   5       24.59       22.89      7.92 o 
   0   0   6     1759.46     1681.80     41.18 o 
   1   0   6       43.25       59.66      4.92 o 
   2   0   6     1159.41     1135.46     22.24 o 
   4   0   6      829.38      907.31     22.30 o 
   5   0   6      143.46      150.14     11.65 o 
   6   0   6      905.78      913.35     24.75 o 
   7   0   6      181.48      171.92     12.43 o 
   8   0   6        0.97        0.93      6.45 o 
   9   0   6       58.31       82.68     10.77 o 
  10   0   6        3.59        4.02      7.58 o 
  11   0   6      119.21      121.71     13.67 o 
   0   1   6       17.72       20.23      3.29 o 
   1   1   6     1306.91     1330.86     17.03 o 
   2   1   6      163.90      162.00      4.26 o 
   3   1   6     1047.53     1021.29     16.60 o 
   4   1   6     2314.04     2387.35     37.23 o 
   5   1   6      180.70      171.91      8.03 o 
   6   1   6       35.10       35.19      5.04 o 
   7   1   6      121.71      126.84      7.99 o 
   8   1   6      120.85      132.39      8.51 o 
   9   1   6       32.15       24.81      5.86 o 
  10   1   6      215.97      225.46     11.67 o 
  11   1   6      155.31      167.88     10.92 o 
   0   2   6      309.90      305.57     10.03 o 
   1   2   6     1117.43     1090.51     13.85 o 
   2   2   6      977.58      977.75     12.25 o 
   3   2   6     1478.73     1515.47     18.57 o 
   4   2   6     2157.34     2168.51     28.61 o 
   5   2   6      557.08      554.72     10.93 o 
   6   2   6      262.97      253.11      7.26 o 
   7   2   6       87.44       92.68      6.29 o 
   8   2   6       45.50       36.79      5.74 o 
   9   2   6       18.97       19.85      5.57 o 
  10   2   6       25.67       22.26      6.30 o 
  11   2   6       76.77       99.11      9.14 o 
   0   3   6        5.25        3.40      2.94 o 
   1   3   6      288.59      269.33      7.90 o 
   2   3   6      783.05      776.96     10.76 o 
   3   3   6      796.09      799.36     10.78 o 
   4   3   6     2182.08     2285.06     30.03 o 
   5   3   6     1144.92     1118.12     17.84 o 
   6   3   6      619.32      620.34     12.77 o 
   7   3   6      946.46     1000.01     18.93 o 
   8   3   6      831.30      816.95     19.10 o 
   9   3   6      178.75      178.50     10.08 o 
  10   3   6       15.59       15.89      5.77 o 
  11   3   6        1.27       -1.90      6.23 o 
   1   4   6     1865.87     1919.87     22.39 o 
   2   4   6      129.97      133.77      4.95 o 
   3   4   6       22.39       21.78      2.97 o 
   4   4   6      980.95     1016.32     13.42 o 
   5   4   6        4.34        8.33      3.70 o 
   6   4   6      296.50      291.58      8.98 o 
   7   4   6      446.66      415.52     11.60 o 
   8   4   6      148.93      143.08      8.64 o 
   9   4   6        6.53        4.07      5.13 o 
  10   4   6      151.74      171.46     10.65 o 
  11   4   6       57.26       64.56      9.70 o 
   0   5   6     1633.20     1613.45     31.78 o 
   1   5   6     2760.68     2941.92     32.89 o 
   2   5   6      612.99      600.80     10.47 o 
   3   5   6      856.41      973.94     15.46 o 
   4   5   6     1144.17     1103.99     15.14 o 
   5   5   6      505.71      494.65     13.48 o 
   6   5   6     1799.91     1768.76     24.57 o 
   7   5   6      158.76      145.74      7.43 o 
   8   5   6      734.45      714.19     16.88 o 
   9   5   6      259.36      237.02     12.94 o 
  10   5   6      136.74      157.18     12.25 o 
  11   5   6       20.49       16.67      7.98 o 
   0   6   6     4512.17     4665.43     74.52 o 
   1   6   6     1015.98     1075.86     14.80 o 
   2   6   6     1275.44     1284.52     17.71 o 
   3   6   6      643.53      633.99     10.78 o 
   4   6   6      178.20      169.15      6.78 o 
   5   6   6      589.53      591.33     11.21 o 
   6   6   6        9.56       13.92      3.64 o 
   7   6   6      345.26      327.16     12.38 o 
   8   6   6      426.95      426.46     14.22 o 
   9   6   6       11.04        5.42      6.31 o 
  10   6   6       59.95       70.35     11.72 o 
  11   6   6       37.83       35.61      9.15 o 
   0   7   6      145.35      164.58      7.93 o 
   1   7   6      214.05      228.48      5.63 o 
   2   7   6     1241.10     1244.23     20.28 o 
   3   7   6      338.88      371.14     12.27 o 
   4   7   6      559.16      574.34     13.13 o 
   5   7   6       64.81       83.20      6.48 o 
   6   7   6      492.37      510.74     11.11 o 
   7   7   6     1278.14     1130.94     21.59 o 
   8   7   6       53.93       60.53      7.47 o 
   9   7   6       28.14       15.07      7.04 o 
  10   7   6       21.42       25.22      7.90 o 
   0   8   6      389.22      418.85     16.33 o 
   1   8   6     2159.41     2308.30     27.60 o 
   2   8   6      656.36      640.47     13.50 o 
   3   8   6      279.44      283.44      9.49 o 
   4   8   6      411.00      399.69     11.42 o 
   5   8   6      174.00      164.07      6.95 o 
   6   8   6      434.73      437.52     12.87 o 
   7   8   6      165.32      164.86     10.06 o 
   8   8   6      241.49      221.76     11.95 o 
   9   8   6       83.93       82.97      9.79 o 
  10   8   6      203.99      197.61     13.89 o 
   0   9   6       76.16       88.12      7.03 o 
   1   9   6      450.43      476.29     12.79 o 
   2   9   6     1054.27     1054.51     16.07 o 
   4   9   6     1055.63     1035.02     19.73 o 
   5   9   6      595.42      583.86     14.59 o 
   6   9   6      295.67      268.92     10.73 o 
   7   9   6      149.33      141.68      9.63 o 
   8   9   6       55.91       51.42      8.78 o 
   9   9   6      226.98      238.66     19.91 o 
  10   9   6       38.62       55.41      9.44 o 
   0  10   6      242.86      243.90     12.97 o 
   1  10   6      174.00      173.59      5.78 o 
   2  10   6      431.54      407.29     12.44 o 
   3  10   6      463.34      434.65     12.37 o 
   4  10   6      322.43      320.61     11.21 o 
   5  10   6      230.42      226.76     10.03 o 
   6  10   6      127.35      133.45      8.55 o 
   7  10   6      158.81      148.39     10.10 o 
   8  10   6       28.14       26.50      6.88 o 
   9  10   6       54.92       49.84      8.87 o 
  10  10   6       45.48       52.99      9.99 o 
   0  11   6      294.18      285.29     11.88 o 
   1  11   6      322.00      342.22      9.83 o 
   2  11   6       30.91       30.29      4.84 o 
   3  11   6       24.00       26.56      5.68 o 
   4  11   6     1262.26     1248.51     23.32 o 
   5  11   6       29.76       18.88      5.38 o 
   6  11   6      694.71      638.04     16.58 o 
   7  11   6      187.80      164.37     10.88 o 
   8  11   6      291.78      291.59     14.11 o 
   9  11   6       30.46       50.75      9.08 o 
   0  12   6       26.24       31.72      6.47 o 
   1  12   6      108.49      124.23      5.92 o 
   2  12   6       75.81       83.16      6.28 o 
   3  12   6      185.82      201.05     11.95 o 
   4  12   6      318.77      295.35     11.59 o 
   5  12   6       40.12       44.30      6.46 o 
   6  12   6      189.45      171.10     10.03 o 
   7  12   6       12.96        5.41      6.11 o 
   8  12   6      287.98      285.65     14.29 o 
   9  12   6       17.13       20.26      8.94 o 
   0  13   6     1024.38     1012.99     32.12 o 
   1  13   6      164.11      150.16      7.69 o 
   2  13   6      248.77      237.48     10.34 o 
   3  13   6      632.20      556.26     15.07 o 
   4  13   6      497.67      466.80     14.39 o 
   5  13   6       42.70       48.33      6.82 o 
   6  13   6      140.61      139.16      9.41 o 
   7  13   6       14.60        7.02      6.26 o 
   8  13   6       21.70       27.62      8.06 o 
   0  14   6       46.98       52.25      8.68 o 
   1  14   6      375.57      374.34     17.95 o 
   2  14   6      226.34      237.94     10.66 o 
   3  14   6      164.85      181.45      9.82 o 
   4  14   6      560.65      529.06     15.72 o 
   5  14   6       57.41       55.61      7.26 o 
   6  14   6       52.39       58.11      7.54 o 
   7  14   6       43.29       45.66      8.72 o 
   8  14   6       40.04       35.56      8.77 o 
   0  15   6       31.67       24.95      8.07 o 
   1  15   6      400.31      389.78     14.23 o 
   2  15   6      283.62      285.49     11.73 o 
   3  15   6      107.32      112.52      8.64 o 
   4  15   6      112.65       87.10      8.26 o 
   5  15   6       78.58       84.96      8.20 o 
   6  15   6       97.63       99.50     11.51 o 
   7  15   6      143.50      128.67     11.86 o 
   0  16   6       37.73       31.86     10.11 o 
   1  16   6       13.61       16.13      5.97 o 
   2  16   6        5.77        8.09      5.91 o 
   3  16   6      138.66      159.36     10.51 o 
   4  16   6      151.42      154.69     10.25 o 
   5  16   6        5.25        5.00      6.05 o 
   6  16   6      143.57      150.24     12.33 o 
   0  17   6        1.90        1.31      8.68 o 
   1  17   6       73.28       77.15      8.61 o 
   2  17   6       18.89       13.14      6.44 o 
   3  17   6       51.30       50.91      7.90 o 
   4  17   6       23.33       19.15      6.64 o 
   5  17   6      306.29      313.63     15.32 o 
   0  18   6      292.68      328.03     27.72 o 
   1  18   6       31.94       25.82      7.55 o 
   2  18   6       54.82       58.56      8.17 o 
   3  18   6       41.53       29.62      7.84 o 
   4  18   6       69.09       61.52      9.37 o 
   0  19   6       47.31       32.64     11.28 o 
   1  19   6        5.69        8.15      7.93 o 
   2  19   6       48.85       52.32      9.91 o 
   3  19   6      222.79      246.55     15.29 o 
   1   0   7      500.25      532.06     14.15 o 
   2   0   7      230.73      228.48     12.25 o 
   3   0   7     1667.56     1777.95     28.95 o 
   4   0   7        5.81       17.10      5.18 o 
   5   0   7        6.01        3.12      7.02 o 
   6   0   7      303.57      359.37     22.24 o 
   7   0   7        4.24        7.68      6.47 o 
   8   0   7        3.88        1.19      6.43 o 
   9   0   7        0.12       -0.55      6.74 o 
  10   0   7       20.27       24.67      8.28 o 
  11   0   7       94.11       87.87     12.08 o 
   0   1   7      132.03      107.28      5.68 o 
   1   1   7       41.00       51.25      3.25 o 
   2   1   7      187.97      191.29      5.73 o 
   3   1   7     1158.79     1242.10     16.05 o 
   4   1   7      282.27      315.72      7.31 o 
   5   1   7     1798.37     1824.74     27.72 o 
   6   1   7      174.81      161.22      8.10 o 
   7   1   7       89.53       90.43      7.13 o 
   8   1   7      102.70      104.75      7.84 o 
   9   1   7      131.54      145.84      9.84 o 
  10   1   7      118.02      127.18      9.65 o 
  11   1   7       27.63       34.07      7.47 o 
   0   2   7      146.17      160.16      6.79 o 
   1   2   7      182.44      190.37      5.22 o 
   2   2   7     2462.60     2540.84     30.36 o 
   3   2   7     3445.63     3627.93     40.12 o 
   4   2   7       81.96       81.78      5.39 o 
   5   2   7      336.06      358.12     11.60 o 
   6   2   7      576.26      566.60     11.81 o 
   7   2   7      119.11      107.99      7.63 o 
   8   2   7       55.67       47.56      6.17 o 
   9   2   7       93.88       90.42      7.96 o 
  10   2   7      171.66      173.51     10.56 o 
  11   2   7       20.38       14.64      7.37 o 
   0   3   7       72.58       82.11      6.78 o 
   1   3   7     2098.60     2186.06     25.37 o 
   2   3   7      108.38      108.64      3.74 o 
   3   3   7     1779.74     1847.75     21.37 o 
   4   3   7       55.19       57.70      4.16 o 
   5   3   7       24.88       23.74      3.79 o 
   6   3   7      630.45      605.84     12.67 o 
   7   3   7      746.37      764.98     16.88 o 
   8   3   7       43.33       39.83      6.06 o 
   9   3   7      194.36      203.64     10.59 o 
  10   3   7       26.94       24.46      7.40 o 
  11   3   7        3.22       -0.15      6.71 o 
   0   4   7      161.66      187.12      7.58 o 
   1   4   7     2793.98     2978.28     33.41 o 
   2   4   7     1300.20     1309.70     18.98 o 
   3   4   7       71.35       77.39      4.47 o 
   4   4   7       68.55       59.47      3.24 o 
   5   4   7      430.50      402.06     13.47 o 
   6   4   7      126.57      133.60      6.62 o 
   7   4   7      314.60      303.27     11.90 o 
   8   4   7       21.13       17.54      5.25 o 
   9   4   7       86.80       86.72      8.49 o 
  10   4   7       38.35       30.82      7.83 o 
  11   4   7       13.53       17.45      8.07 o 
   0   5   7     9393.44     9844.13    150.08 o 
   1   5   7      180.36      190.66      4.87 o 
   2   5   7     3641.36     3827.30     46.74 o 
   3   5   7      238.04      263.54      7.43 o 
   4   5   7      191.96      186.94      6.60 o 
   5   5   7      235.54      239.29      6.16 o 
   6   5   7      297.25      307.61      9.35 o 
   7   5   7       71.07       66.96      6.10 o 
   8   5   7      348.30      324.40     11.93 o 
   9   5   7      919.43      873.50     23.56 o 
  10   5   7       16.99       15.68      7.57 o 
  11   5   7       33.65       50.86      9.61 o 
   0   6   7     3249.19     3298.34     55.06 o 
   1   6   7       58.48       69.73      3.30 o 
   2   6   7      467.98      509.35     10.37 o 
   3   6   7      349.23      349.80      8.67 o 
   4   6   7      110.98      108.42      5.47 o 
   5   6   7        4.62       10.33      2.82 o 
   6   6   7      996.09      985.17     17.63 o 
   7   6   7      428.28      415.71     12.61 o 
   8   6   7       94.30       94.99      9.47 o 
   9   6   7       51.32       47.19      8.37 o 
  10   6   7       75.40       66.66     10.58 o 
   0   7   7       80.00       79.80      7.51 o 
   1   7   7      533.33      547.91      9.26 o 
   2   7   7      103.03      108.76      5.49 o 
   3   7   7      287.12      268.58     10.36 o 
   4   7   7     1229.43     1167.44     18.83 o 
   5   7   7      236.74      235.09      7.94 o 
   6   7   7      822.63      768.23     18.42 o 
   7   7   7      104.63      117.60      8.80 o 
   8   7   7      112.59      124.03     10.48 o 
   9   7   7        7.40       10.74      6.83 o 
  10   7   7       17.68        6.68      7.02 o 
   0   8   7        3.22        0.39      4.11 o 
   1   8   7        3.95        1.98      2.75 o 
   2   8   7      146.71      162.80      7.54 o 
   3   8   7        6.19        9.96      4.18 o 
   4   8   7     1640.23     1568.26     25.90 o 
   5   8   7     1191.25     1150.98     21.43 o 
   6   8   7     1082.36     1025.24     22.16 o 
   7   8   7      610.25      616.67     17.44 o 
   8   8   7       19.62        8.05      6.80 o 
   9   8   7      272.71      257.61     14.68 o 
  10   8   7      172.60      189.02     13.71 o 
   0   9   7     2625.24     2713.63     48.16 o 
   1   9   7      679.43      719.31     13.05 o 
   2   9   7       76.84       69.17      5.94 o 
   3   9   7      716.71      723.56     15.73 o 
   4   9   7      784.99      763.77     16.70 o 
   5   9   7       19.57       18.71      5.31 o 
   6   9   7      266.99      261.82     11.97 o 
   7   9   7      186.11      180.59     10.82 o 
   8   9   7      267.90      244.01     12.81 o 
   9   9   7      216.83      239.34     15.14 o 
  10   9   7      161.83      150.34     12.83 o 
   0  10   7      607.59      573.95     16.19 o 
   1  10   7      513.84      512.81     10.66 o 
   2  10   7     1152.61     1179.18     22.84 o 
   3  10   7      284.64      293.40     11.90 o 
   4  10   7      198.97      207.37      9.76 o 
   5  10   7      646.71      661.23     16.12 o 
   6  10   7      337.38      349.73     14.05 o 
   7  10   7      493.06      493.07     16.72 o 
   8  10   7       40.74       39.76      7.45 o 
   9  10   7       89.03       73.68     10.06 o 
   0  11   7       40.52       41.97      6.57 o 
   1  11   7      789.08      808.30     20.71 o 
   2  11   7      347.37      338.20     11.43 o 
   3  11   7      694.93      671.14     15.89 o 
   4  11   7     1155.40     1079.57     21.46 o 
   5  11   7      358.62      340.00     12.84 o 
   6  11   7      194.04      182.02     12.13 o 
   7  11   7      276.95      277.99     13.54 o 
   8  11   7      179.54      200.03     12.40 o 
   9  11   7      125.49      135.24     12.48 o 
   0  12   7       37.75       37.60      6.67 o 
   1  12   7      338.75      350.11     10.43 o 
   2  12   7      910.04      900.04     18.84 o 
   3  12   7      227.43      202.32     11.21 o 
   4  12   7       55.82       46.18      6.39 o 
   5  12   7      260.80      257.84     11.49 o 
   6  12   7       95.89      109.00      9.45 o 
   7  12   7       96.01       98.85      9.35 o 
   8  12   7       36.57       50.60      9.08 o 
   9  12   7       28.99       38.87      9.78 o 
   0  13   7      368.54      362.87     18.70 o 
   1  13   7       12.71       11.40      4.83 o 
   2  13   7      682.30      657.94     21.90 o 
   3  13   7      211.01      208.31     10.26 o 
   4  13   7       41.26       36.82      6.57 o 
   5  13   7      313.92      327.48     14.32 o 
   6  13   7      181.86      185.11     11.66 o 
   7  13   7       20.96       28.86      7.32 o 
   8  13   7       80.14      107.18     10.99 o 
   0  14   7      401.50      359.82     18.64 o 
   1  14   7       74.52       70.43      6.85 o 
   2  14   7       14.07       11.99      5.27 o 
   3  14   7       31.56       33.03      6.21 o 
   4  14   7       30.67       23.92      6.13 o 
   5  14   7       50.36       45.53      7.46 o 
   6  14   7        2.37        5.09      6.14 o 
   7  14   7       26.71       32.77      8.22 o 
   0  15   7       88.87       91.56     13.01 o 
   1  15   7       45.63       41.21      6.85 o 
   2  15   7       73.28       81.02      7.61 o 
   3  15   7       66.75       76.00      7.78 o 
   4  15   7       24.41       12.66      5.91 o 
   5  15   7        9.79       11.90      6.27 o 
   6  15   7        0.97       -5.27      6.10 o 
   7  15   7       68.18       82.05     10.50 o 
   0  16   7      302.59      283.38     20.49 o 
   1  16   7       32.98       24.59      7.40 o 
   2  16   7      109.31       93.55      8.91 o 
   3  16   7       63.19       60.49      7.45 o 
   4  16   7      418.32      419.02     15.26 o 
   5  16   7       30.62       44.03      7.84 o 
   6  16   7      143.65      157.03     12.81 o 
   0  17   7       29.42       25.46     10.58 o 
   1  17   7      114.30      110.26     10.39 o 
   2  17   7        8.34        7.04      6.08 o 
   3  17   7       30.18       36.07      7.35 o 
   4  17   7       38.93       51.73      8.08 o 
   5  17   7        8.90       13.83      6.90 o 
   0  18   7       41.48       72.47     13.40 o 
   1  18   7       11.27        6.35      6.83 o 
   2  18   7       24.93       19.15      7.33 o 
   3  18   7      124.35      131.39     11.69 o 
   4  18   7       32.69       46.99      8.90 o 
   0  19   7      432.22      469.77     28.41 o 
   1  19   7       39.10       52.43      9.01 o 
   2  19   7       30.03       21.05      8.85 o 
   0   0   8     3945.38     4020.02     91.67 o 
   1   0   8      605.23      637.01     14.96 o 
   2   0   8        7.10       10.86      3.56 o 
   3   0   8      185.89      186.23     10.60 o 
   4   0   8      150.48      155.63      9.96 o 
   5   0   8       16.86       20.01      6.16 o 
   6   0   8      113.23      113.73     12.22 o 
   7   0   8       37.63       13.80     11.38 o 
   8   0   8        4.24       -1.03      6.61 o 
   9   0   8      127.64      162.61     13.98 o 
  10   0   8      113.35      106.87     12.34 o 
  11   0   8      192.67      217.52     17.79 o 
   0   1   8       22.56       11.44      3.46 o 
   1   1   8     1616.48     1670.81     21.59 o 
   2   1   8     1320.26     1317.89     18.01 o 
   3   1   8     1624.07     1719.91     21.33 o 
   4   1   8      484.17      463.18      9.55 o 
   5   1   8      324.33      311.29      9.85 o 
   6   1   8      159.40      165.16      8.28 o 
   7   1   8      234.42      226.92     10.01 o 
   8   1   8       61.45       56.02      6.82 o 
   9   1   8      351.43      300.18     15.99 o 
  10   1   8      135.24      154.52     10.14 o 
  11   1   8       69.89       77.86      9.93 o 
   0   2   8      541.02      557.06     13.71 o 
   1   2   8       25.39       22.55      2.81 o 
   2   2   8      739.05      775.23     12.20 o 
   3   2   8      213.96      184.12      8.38 o 
   4   2   8      386.97      366.32      9.63 o 
   5   2   8      171.83      187.03      6.00 o 
   6   2   8       62.52       58.14      5.89 o 
   7   2   8       36.99       34.93      5.63 o 
   8   2   8      311.47      277.35     11.28 o 
   9   2   8       34.52       41.34      6.97 o 
  10   2   8       50.74       51.96      7.96 o 
  11   2   8       18.09        9.37      6.76 o 
   0   3   8     2280.90     2423.30     41.81 o 
   1   3   8     1450.20     1446.91     19.33 o 
   2   3   8      102.21      111.90      4.81 o 
   3   3   8        7.26        5.48      2.35 o 
   4   3   8      275.65      268.27      8.33 o 
   5   3   8      196.86      195.98      8.01 o 
   6   3   8      231.50      241.55      8.14 o 
   7   3   8       65.90       55.80      6.24 o 
   8   3   8      128.70      143.68      8.77 o 
   9   3   8       67.00       55.66      6.97 o 
  10   3   8       47.57       51.07      8.07 o 
  11   3   8       47.64       33.07      8.56 o 
   0   4   8       49.40       42.91      4.73 o 
   1   4   8      849.79      915.02     13.03 o 
   2   4   8     1671.21     1719.74     23.99 o 
   3   4   8      153.63      162.89      6.16 o 
   4   4   8      522.36      488.50      8.21 o 
   5   4   8      207.47      214.43      8.84 o 
   6   4   8      372.69      373.15     10.16 o 
   7   4   8      909.20      926.67     20.68 o 
   8   4   8       72.80       71.61      7.00 o 
   9   4   8      186.99      182.17     15.02 o 
  10   4   8      202.10      175.71     12.93 o 
  11   4   8      202.30      209.66     14.68 o 
   0   5   8      977.44     1021.93     21.46 o 
   1   5   8      785.89      841.83     12.90 o 
   2   5   8      275.73      285.76      9.15 o 
   3   5   8     1511.32     1542.11     22.55 o 
   4   5   8      690.37      665.54     13.34 o 
   5   5   8      337.35      346.76      8.45 o 
   6   5   8      317.91      306.24      9.30 o 
   7   5   8      182.56      173.03      9.89 o 
   8   5   8      199.19      196.53     11.02 o 
   9   5   8      152.75      144.28     11.72 o 
  10   5   8        3.91        8.32      6.89 o 
   0   6   8      322.72      335.48     14.11 o 
   1   6   8     1215.25     1174.09     15.93 o 
   2   6   8     1034.81     1114.23     19.05 o 
   3   6   8      610.43      594.25     11.95 o 
   4   6   8     1645.53     1677.00     24.72 o 
   5   6   8     1129.53     1089.65     18.47 o 
   6   6   8      301.22      307.41     11.17 o 
   7   6   8      104.99      101.12      8.13 o 
   8   6   8      219.73      194.29     12.50 o 
   9   6   8      129.76      111.61     10.74 o 
  10   6   8       61.60       67.84      9.69 o 
   0   7   8      294.27      315.70     11.07 o 
   1   7   8      491.57      465.17      8.54 o 
   2   7   8      757.79      748.25     14.37 o 
   3   7   8      278.77      293.79     10.97 o 
   4   7   8     1625.62     1553.09     23.61 o 
   5   7   8      591.89      583.00     13.11 o 
   6   7   8      870.24      859.57     19.82 o 
   7   7   8      286.78      313.90     12.83 o 
   8   7   8      441.68      400.23     16.88 o 
   9   7   8      103.73      124.28     11.26 o 
  10   7   8      165.06      181.15     13.60 o 
   0   8   8       25.88       24.05      5.19 o 
   1   8   8      220.52      241.48      8.23 o 
   2   8   8      320.51      321.89      8.37 o 
   3   8   8       60.70       62.90      5.93 o 
   4   8   8      752.42      751.61     16.33 o 
   5   8   8     1367.08     1333.29     27.18 o 
   6   8   8     1570.75     1541.09     29.09 o 
   7   8   8      438.39      422.33     16.19 o 
   8   8   8       95.83       92.49      9.91 o 
   9   8   8        7.55        1.51      7.87 o 
  10   8   8      157.62      166.14     13.58 o 
   0   9   8      115.70      121.80     10.05 o 
   1   9   8      546.86      550.08     12.24 o 
   2   9   8      172.72      160.10      8.17 o 
   3   9   8      154.94      156.42      8.35 o 
   4   9   8      309.87      293.53     10.87 o 
   5   9   8      930.62      910.12     19.08 o 
   6   9   8      592.78      546.27     24.25 o 
   7   9   8      190.42      205.02     11.54 o 
   8   9   8       58.57       60.23      8.99 o 
   9   9   8      133.68      162.15     12.78 o 
   0  10   8        4.52        5.24      5.27 o 
   1  10   8      307.24      307.94      8.42 o 
   2  10   8     1572.08     1571.56     26.38 o 
   3  10   8      152.83      154.61      8.68 o 
   4  10   8      677.23      666.04     16.10 o 
   5  10   8     1318.95     1232.09     23.52 o 
   6  10   8      479.57      462.07     15.91 o 
   7  10   8      310.07      304.36     13.79 o 
   8  10   8       64.13       77.74      9.61 o 
   9  10   8       57.14       60.04      9.74 o 
   0  11   8      730.67      715.28     19.56 o 
   1  11   8       89.54      101.80      5.63 o 
   2  11   8       76.34       72.81      6.80 o 
   3  11   8      202.31      203.99     10.07 o 
   4  11   8        4.57        7.61      5.15 o 
   5  11   8      213.67      232.93     11.53 o 
   6  11   8      213.87      216.37     11.90 o 
   7  11   8      215.44      212.69     12.53 o 
   8  11   8       52.71       57.16      9.31 o 
   9  11   8      195.34      191.01     14.09 o 
   0  12   8      138.48      120.02      9.01 o 
   1  12   8      179.21      175.13      9.01 o 
   2  12   8      129.95      136.37      8.49 o 
   3  12   8      127.12      132.02      8.54 o 
   4  12   8        7.49       11.13      5.25 o 
   5  12   8       71.44       67.83      7.43 o 
   6  12   8       40.91       36.61      7.19 o 
   7  12   8       71.64       78.39      9.02 o 
   8  12   8        5.64        5.40      7.11 o 
   0  13   8      221.99      233.94     16.25 o 
   1  13   8     1399.71     1310.28     24.12 o 
   2  13   8      262.74      264.03     11.07 o 
   3  13   8       30.93       30.86      6.02 o 
   4  13   8      227.35      219.65     11.07 o 
   5  13   8      144.14      153.54      9.82 o 
   6  13   8       13.62        9.57      6.22 o 
   7  13   8       61.67       52.85      8.35 o 
   8  13   8       49.37       51.25      9.54 o 
   0  14   8      343.81      287.78     20.09 o 
   1  14   8       37.03       19.48      5.71 o 
   2  14   8      585.05      549.49     15.60 o 
   3  14   8       37.64       27.53      6.10 o 
   4  14   8       83.94       76.62      7.81 o 
   5  14   8       52.09       52.44      7.37 o 
   6  14   8       19.70       13.16      6.64 o 
   7  14   8        4.88        7.32      6.56 o 
   0  15   8       37.95       43.95     10.65 o 
   1  15   8       59.05       68.93      8.76 o 
   2  15   8       34.41       35.62      6.89 o 
   3  15   8      103.03      121.14      9.87 o 
   4  15   8       16.56       22.88      6.30 o 
   5  15   8        9.09        6.58      6.06 o 
   6  15   8       11.45       10.00      6.69 o 
   0  16   8       66.96       80.51     14.64 o 
   1  16   8       61.49       51.63      8.28 o 
   2  16   8       79.98       71.67      8.19 o 
   3  16   8      129.17      120.82      9.88 o 
   4  16   8       83.77       91.87      8.83 o 
   5  16   8       70.93       64.92      8.26 o 
   6  16   8       62.16       68.68     10.08 o 
   0  17   8        6.94        5.58      9.13 o 
   1  17   8      201.06      207.84     15.08 o 
   2  17   8       96.80       97.99     10.29 o 
   3  17   8       94.70      112.96      9.93 o 
   4  17   8       64.20       76.97      9.05 o 
   5  17   8       47.22       55.41      9.59 o 
   0  18   8       34.15       68.44     13.39 o 
   1  18   8       66.90       71.72      9.68 o 
   2  18   8       84.12       96.35     10.58 o 
   3  18   8       58.21       65.00      9.60 o 
   0  19   8        0.03       10.00     12.16 o 
   1   0   9     1032.04     1070.85     22.26 o 
   2   0   9       60.57       58.07      5.52 o 
   3   0   9       58.23       64.36      5.76 o 
   4   0   9       39.51       40.22      5.59 o 
   5   0   9      607.07      605.74     19.57 o 
   6   0   9        2.59       13.00      6.77 o 
   7   0   9       77.96       71.77      9.53 o 
   8   0   9      387.38      334.87     17.75 o 
   9   0   9       90.00      101.68     11.97 o 
  10   0   9       11.90       14.53      8.56 o 
  11   0   9       83.54       74.24     15.29 o 
   0   1   9      821.90      868.99     19.11 o 
   1   1   9      749.61      817.17     12.99 o 
   2   1   9       42.90       39.00      3.75 o 
   3   1   9       61.41       56.27      3.93 o 
   4   1   9      110.82      103.11      5.38 o 
   5   1   9      243.91      234.21      9.43 o 
   6   1   9       60.12       60.32      6.09 o 
   7   1   9      338.38      320.76     11.55 o 
   8   1   9      155.23      146.20      9.04 o 
   9   1   9      205.85      184.75     10.40 o 
  10   1   9      102.59      117.71     10.14 o 
  11   1   9       43.48       55.24      8.50 o 
   0   2   9      145.01      147.94      8.36 o 
   1   2   9      172.91      164.02      5.65 o 
   2   2   9     1287.44     1403.55     19.41 o 
   3   2   9       11.35       18.86      3.45 o 
   4   2   9       87.51       87.89      5.58 o 
   5   2   9      161.06      179.39      6.04 o 
   6   2   9      474.88      470.50     20.38 o 
   7   2   9      108.61      120.24      8.33 o 
   8   2   9       56.55       45.46      7.03 o 
   9   2   9       16.65       15.73      6.21 o 
  10   2   9       58.85       43.89      7.88 o 
   0   3   9      824.32      859.92     21.17 o 
   1   3   9       12.25       14.05      2.80 o 
   2   3   9      336.98      339.50      7.91 o 
   3   3   9     1279.81     1285.38     19.12 o 
   4   3   9      838.41      831.27     12.96 o 
   5   3   9      187.65      205.14      7.56 o 
   6   3   9      100.07       99.82      6.99 o 
   7   3   9      195.50      200.38      9.54 o 
   8   3   9      202.12      190.04      9.98 o 
   9   3   9       30.52       28.03      6.83 o 
  10   3   9       54.57       31.02      8.25 o 
   0   4   9     1603.67     1536.89     32.45 o 
   1   4   9       64.55       76.23      4.27 o 
   2   4   9      610.79      647.09     10.44 o 
   3   4   9      839.08      875.57     13.90 o 
   4   4   9      107.51      118.52      4.38 o 
   5   4   9      244.69      260.33      9.32 o 
   6   4   9      285.07      291.94      9.25 o 
   7   4   9      284.50      285.28     12.24 o 
   8   4   9      149.52      151.21     10.13 o 
   9   4   9        4.49        4.66      6.19 o 
  10   4   9       27.66       32.31      8.20 o 
   0   5   9      428.23      408.78     14.12 o 
   1   5   9     1676.46     1828.96     24.20 o 
   2   5   9      906.27      973.79     16.35 o 
   3   5   9     1437.75     1513.41     22.69 o 
   4   5   9      557.29      524.40     11.81 o 
   5   5   9      172.80      181.32      8.34 o 
   6   5   9      528.61      493.96     13.35 o 
   7   5   9     1270.39     1164.29     24.31 o 
   8   5   9      569.84      518.15     18.84 o 
   9   5   9      174.99      150.44     12.09 o 
  10   5   9      204.50      207.76     14.99 o 
   0   6   9       23.45       24.75      4.82 o 
   1   6   9     1118.49     1085.64     15.86 o 
   2   6   9      117.85      134.61      6.99 o 
   3   6   9      692.49      719.80     13.89 o 
   4   6   9      583.09      561.61     12.19 o 
   5   6   9      287.71      272.94     10.08 o 
   6   6   9      134.03      148.48      8.39 o 
   7   6   9      274.61      284.32     14.00 o 
   8   6   9       24.18       21.76      7.30 o 
   9   6   9       63.41       54.48      9.76 o 
  10   6   9        0.37       -2.22      6.97 o 
   0   7   9      520.08      502.52     17.56 o 
   1   7   9      346.13      331.65      9.77 o 
   2   7   9       78.97       85.29      5.65 o 
   3   7   9      719.43      685.61     15.28 o 
   4   7   9      114.82      110.07      6.11 o 
   5   7   9      600.63      611.06     15.32 o 
   6   7   9      634.50      606.89     25.65 o 
   7   7   9      439.25      422.68     25.89 o 
   8   7   9      105.99      101.21     10.24 o 
   9   7   9      373.62      311.80     16.30 o 
  10   7   9      100.25      112.38     11.67 o 
   0   8   9      218.45      220.93     10.13 o 
   1   8   9       33.56       39.98      3.51 o 
   2   8   9     1050.76     1036.34     17.83 o 
   3   8   9      109.37      115.42      6.03 o 
   4   8   9      253.99      223.71      9.62 o 
   5   8   9      287.13      258.65     10.25 o 
   6   8   9      382.01      326.95     13.19 o 
   7   8   9      551.18      513.49     18.33 o 
   8   8   9        9.38        7.65      6.52 o 
   9   8   9      108.48      122.52     11.84 o 
   0   9   9      139.65      141.30      8.81 o 
   1   9   9      556.63      512.38     11.48 o 
   2   9   9     1039.45      976.91     17.39 o 
   3   9   9     1072.00     1047.64     20.32 o 
   4   9   9     1139.13     1088.60     21.16 o 
   5   9   9      629.30      599.89     15.40 o 
   6   9   9      756.39      741.60     19.22 o 
   7   9   9       90.24      100.99      9.29 o 
   8   9   9      189.88      195.93     13.45 o 
   9   9   9      164.00      172.28     13.17 o 
   0  10   9     1716.84     1629.51     33.32 o 
   1  10   9      185.66      197.30      9.25 o 
   2  10   9      159.04      149.13      8.46 o 
   3  10   9     1852.89     1809.45     31.48 o 
   4  10   9      110.57      122.91      8.33 o 
   5  10   9       81.43       72.83      7.44 o 
   6  10   9      392.63      406.54     16.06 o 
   7  10   9      297.52      342.19     14.93 o 
   8  10   9       97.21      111.74     11.27 o 
   9  10   9       80.96       70.26     10.34 o 
   0  11   9     1055.89     1022.35     24.42 o 
   1  11   9      503.13      463.19     13.29 o 
   2  11   9       39.65       39.08      5.89 o 
   3  11   9      302.38      271.66     13.50 o 
   4  11   9      556.66      487.17     14.52 o 
   5  11   9      164.60      165.11     10.43 o 
   6  11   9      137.80      151.73     10.71 o 
   7  11   9        1.86        2.54      5.92 o 
   8  11   9      186.36      230.57     14.76 o 
   0  12   9        0.40        8.31      5.43 o 
   1  12   9      192.31      178.82      9.12 o 
   2  12   9      422.86      387.64     12.89 o 
   3  12   9       93.68       92.53      8.23 o 
   4  12   9      235.08      212.03     10.71 o 
   5  12   9       27.88       23.63      6.04 o 
   6  12   9       58.45       55.19      8.11 o 
   7  12   9       29.67       25.78      7.33 o 
   8  12   9       33.31       41.47      9.58 o 
   0  13   9      438.78      432.16     23.23 o 
   1  13   9      129.67      124.52      8.22 o 
   2  13   9      170.24      162.75      9.42 o 
   3  13   9      352.71      316.98     12.58 o 
   4  13   9       20.37       18.61      5.71 o 
   5  13   9       53.10       58.92      8.12 o 
   6  13   9       78.36       71.95      8.74 o 
   0  14   9       23.62       26.06      9.88 o 
   1  14   9       39.76       33.69      7.21 o 
   2  14   9      106.03       89.64      7.92 o 
   3  14   9      205.93      205.19     12.01 o 
   4  14   9        1.17       -4.99      5.28 o 
   5  14   9       50.77       49.70      8.10 o 
   6  14   9       56.67       71.12      9.00 o 
   7  14   9       19.65       12.77      7.02 o 
   0  15   9       24.61       33.85     10.62 o 
   1  15   9      208.07      198.36     12.61 o 
   2  15   9      124.37      135.57     11.02 o 
   3  15   9      162.30      163.30     10.38 o 
   4  15   9       64.26       66.23      7.89 o 
   5  15   9       14.53        6.57      6.44 o 
   6  15   9       39.45       54.66      8.70 o 
   0  16   9        9.11        7.20      9.35 o 
   1  16   9       12.55        8.46      6.47 o 
   2  16   9      329.04      321.34     15.89 o 
   3  16   9       18.81       18.58      6.55 o 
   4  16   9      294.45      327.04     14.29 o 
   5  16   9       61.72       47.03      8.61 o 
   0  17   9       91.44       88.68     14.32 o 
   1  17   9       57.60       62.44      9.03 o 
   2  17   9        4.08       -0.12      6.49 o 
   3  17   9      116.79      129.29     13.22 o 
   4  17   9       61.43       71.89      9.22 o 
   0  18   9        3.39       -0.77      9.73 o 
   1  18   9       66.68       68.70     11.06 o 
   2  18   9       26.59       33.31      8.22 o 
   0   0  10       74.22       81.14      9.26 o 
   1   0  10      285.58      314.37     11.24 o 
   2   0  10      221.24      230.00      9.92 o 
   3   0  10        9.24       14.10      4.55 o 
   4   0  10      150.25      171.40      8.59 o 
   5   0  10      234.84      256.43     16.52 o 
   6   0  10      396.49      416.25     17.77 o 
   7   0  10       64.93       69.48      9.74 o 
   8   0  10        1.48       -0.84      6.74 o 
   9   0  10        7.02        8.01      9.50 o 
  10   0  10       39.80       58.98     12.79 o 
   0   1  10       49.23       59.07      5.87 o 
   1   1  10       67.37       73.71      4.52 o 
   2   1  10      174.01      173.77      6.09 o 
   3   1  10       53.97       64.73      4.41 o 
   4   1  10      298.13      286.96      6.85 o 
   5   1  10       57.05       46.13      5.60 o 
   6   1  10      120.98      135.83      8.09 o 
   7   1  10       55.13       45.91      5.99 o 
   8   1  10       72.07       63.55      6.97 o 
   9   1  10       83.51       80.22      8.61 o 
  10   1  10       93.13      112.92     10.22 o 
   0   2  10      534.37      564.12     15.02 o 
   1   2  10     1096.83     1073.68     16.33 o 
   2   2  10       74.31       59.65      4.22 o 
   3   2  10      128.56      125.25      5.48 o 
   4   2  10      474.95      450.35      8.76 o 
   5   2  10      590.96      590.32     13.05 o 
   6   2  10      313.49      303.39     10.94 o 
   7   2  10      128.93      151.55     10.25 o 
   8   2  10       12.38        1.74      5.29 o 
   9   2  10       19.15       12.91      6.13 o 
  10   2  10        6.43        4.50      6.29 o 
   0   3  10       98.36       94.02      6.99 o 
   1   3  10      454.23      423.97      9.92 o 
   2   3  10      677.85      693.02     12.20 o 
   3   3  10      114.08      124.94      5.48 o 
   4   3  10     1688.01     1737.66     23.91 o 
   5   3  10       24.49       23.79      4.34 o 
   6   3  10       37.29       30.38      5.24 o 
   7   3  10      183.93      196.58     10.78 o 
   8   3  10       89.07       88.08      8.48 o 
   9   3  10       25.38       19.88      6.64 o 
  10   3  10       55.56       47.35     10.60 o 
   0   4  10       26.54       19.45      4.69 o 
   1   4  10       30.76       27.60      3.53 o 
   2   4  10      359.55      405.08      9.00 o 
   3   4  10      614.75      626.72     10.57 o 
   4   4  10       44.77       47.82      3.91 o 
   5   4  10      618.51      592.91     15.48 o 
   6   4  10      641.04      604.58     16.16 o 
   7   4  10       41.20       34.26      6.49 o 
   8   4  10      665.16      618.46     18.26 o 
   9   4  10      277.09      248.90     15.60 o 
  10   4  10      245.56      238.69     15.24 o 
   0   5  10      298.01      284.93     10.89 o 
   1   5  10      371.56      353.97      8.56 o 
   2   5  10      201.31      212.21      8.25 o 
   3   5  10       76.61       88.94      5.58 o 
   4   5  10      338.29      318.48      9.35 o 
   5   5  10      429.44      413.68     13.45 o 
   6   5  10      289.86      294.13     10.75 o 
   7   5  10      350.77      349.87     13.61 o 
   8   5  10      203.67      234.66     13.79 o 
   9   5  10      145.86      154.29     12.36 o 
  10   5  10      162.87      144.39     12.58 o 
   0   6  10       47.04       48.16      5.91 o 
   1   6  10      579.64      534.22     10.62 o 
   2   6  10     2087.83     2074.92     29.41 o 
   3   6  10      495.36      511.72     11.83 o 
   4   6  10     1257.70     1236.00     20.49 o 
   5   6  10     1599.97     1540.67     27.88 o 
   6   6  10      278.19      280.00     12.06 o 
   7   6  10      253.07      234.62     13.30 o 
   8   6  10      208.09      190.87     12.94 o 
   9   6  10      100.47      116.33     11.48 o 
  10   6  10       77.27       75.83     10.54 o 
   0   7  10      446.73      431.75     20.58 o 
   1   7  10      127.19      132.14      5.55 o 
   2   7  10      156.46      153.91      7.07 o 
   3   7  10      806.79      795.08     16.68 o 
   4   7  10      324.62      316.26     11.49 o 
   5   7  10      937.98      907.14     20.43 o 
   6   7  10      701.68      675.93     19.17 o 
   7   7  10       63.55       48.27      8.60 o 
   8   7  10      750.61      692.11     24.74 o 
   9   7  10       41.47       47.87      9.11 o 
   0   8  10       83.90       80.02      7.29 o 
   1   8  10      223.92      219.90      7.72 o 
   2   8  10      178.16      163.89      7.39 o 
   3   8  10      369.36      346.71     10.12 o 
   4   8  10      524.56      507.81     15.73 o 
   5   8  10      704.69      717.75     20.78 o 
   6   8  10       47.54       41.64      6.85 o 
   7   8  10      196.68      202.91     13.12 o 
   8   8  10       21.67       17.16      7.52 o 
   9   8  10       10.68        4.40      7.31 o 
   0   9  10      557.69      556.43     16.52 o 
   1   9  10      230.39      241.97      8.93 o 
   2   9  10      358.16      333.39     10.20 o 
   3   9  10      268.48      278.14     11.00 o 
   4   9  10      172.83      179.42     11.72 o 
   5   9  10      385.49      392.73     14.42 o 
   6   9  10      137.38      143.48      9.99 o 
   7   9  10      118.59      110.13     10.57 o 
   8   9  10       27.05       27.22      7.95 o 
   9   9  10       57.28       50.26      9.51 o 
   0  10  10      566.84      567.26     17.12 o 
   1  10  10      295.85      300.29     10.01 o 
   2  10  10      130.79      136.47      8.31 o 
   3  10  10      683.08      644.84     15.93 o 
   4  10  10        6.98        4.41      4.85 o 
   5  10  10      531.69      531.77     16.89 o 
   6  10  10       97.79      107.93      9.28 o 
   7  10  10      603.46      595.38     21.04 o 
   8  10  10      143.22      188.56     15.55 o 
   0  11  10       45.63       60.09      9.15 o 
   1  11  10      530.93      509.22     17.62 o 
   2  11  10      514.28      489.44     14.80 o 
   3  11  10       10.48       11.45      5.04 o 
   4  11  10      198.67      190.36     10.14 o 
   5  11  10      190.39      180.82     13.89 o 
   6  11  10       87.24       93.75      9.15 o 
   7  11  10       78.43       84.61     10.42 o 
   8  11  10      246.97      246.79     15.59 o 
   0  12  10        0.01       -0.09      7.12 o 
   1  12  10      212.06      207.77     10.31 o 
   2  12  10       85.84       65.62      6.91 o 
   3  12  10      537.76      525.78     15.46 o 
   4  12  10       78.47       67.95      7.47 o 
   5  12  10        7.64        0.70      7.41 o 
   6  12  10       11.07        5.38      5.97 o 
   7  12  10       49.51       43.50      8.92 o 
   8  12  10       22.73       29.09      8.60 o 
   0  13  10      142.15      125.76     14.32 o 
   1  13  10      769.49      690.59     21.25 o 
   2  13  10       43.21       38.05      6.31 o 
   3  13  10       21.80       15.76      5.67 o 
   4  13  10       11.57        7.02      5.48 o 
   5  13  10        1.27        0.47      6.25 o 
   6  13  10       59.53       47.49      7.92 o 
   7  13  10       17.16       10.21      7.54 o 
   0  14  10       11.01       21.00      9.39 o 
   1  14  10      193.42      203.21     12.67 o 
   2  14  10      392.73      394.89     17.74 o 
   3  14  10      153.22      148.95      9.85 o 
   4  14  10       90.73       80.49      8.29 o 
   5  14  10        9.30        4.28      6.24 o 
   6  14  10       42.90       59.17      8.69 o 
   0  15  10       44.10       30.37     10.89 o 
   1  15  10       42.81       34.56      7.82 o 
   2  15  10       12.24        6.81      6.27 o 
   3  15  10       17.11       15.79      6.55 o 
   4  15  10       62.46       60.47      8.01 o 
   5  15  10       25.84       21.35      7.20 o 
   6  15  10      131.88      143.49     11.58 o 
   0  16  10       70.68       62.74     12.88 o 
   1  16  10       14.89        5.64      6.53 o 
   2  16  10       28.11       46.89      8.44 o 
   3  16  10       19.16       16.50      7.29 o 
   4  16  10       16.77       17.13      8.01 o 
   5  16  10       31.88       13.32      7.52 o 
   0  17  10       12.39        4.23      9.54 o 
   1  17  10      267.58      311.49     16.62 o 
   2  17  10        9.80       13.94      7.33 o 
   3  17  10       31.54       26.41      7.75 o 
   0  18  10       14.09       12.00     10.74 o 
   1  18  10       11.31        0.47      6.95 o 
   1   0  11        5.97       16.42      4.81 o 
   2   0  11      150.80      140.92     10.86 o 
   3   0  11      341.35      360.65     21.02 o 
   4   0  11      120.16      125.38     12.01 o 
   5   0  11     1418.33     1374.71     34.08 o 
   6   0  11     1344.76     1218.13     32.30 o 
   7   0  11      169.29      187.44     13.93 o 
   8   0  11        4.29       -2.53      6.62 o 
   9   0  11      191.86      173.39     26.01 o 
  10   0  11       37.15       48.19     20.58 o 
   0   1  11      169.23      169.97      9.95 o 
   1   1  11      873.67      883.92     16.60 o 
   2   1  11       10.41        9.79      3.35 o 
   3   1  11      300.61      301.88     11.76 o 
   4   1  11      113.23      109.40      6.32 o 
   5   1  11       72.42       87.22      6.69 o 
   6   1  11      128.15      137.71      8.35 o 
   7   1  11      891.52      786.28     17.98 o 
   8   1  11      150.18      136.81     10.14 o 
   9   1  11       36.70       31.63      7.07 o 
  10   1  11       29.94       45.16      8.73 o 
   0   2  11      295.95      343.15     13.82 o 
   1   2  11     1174.26     1265.46     18.89 o 
   2   2  11      223.07      226.05      7.29 o 
   3   2  11      227.66      240.25      7.52 o 
   4   2  11       47.41       52.51      4.37 o 
   5   2  11      450.76      389.17     10.46 o 
   6   2  11      135.13      133.11      8.08 o 
   7   2  11      109.56      124.66      9.28 o 
   8   2  11       95.81      102.11      8.99 o 
   9   2  11       32.30       24.98      6.67 o 
  10   2  11       72.43       69.52      9.78 o 
   0   3  11      555.12      556.92     15.57 o 
   1   3  11      336.38      341.59      8.72 o 
   2   3  11      913.38      929.67     15.28 o 
   3   3  11      345.71      339.25      8.80 o 
   4   3  11      457.14      446.87     11.51 o 
   5   3  11     1779.17     1781.60     26.86 o 
   6   3  11      184.58      156.90      9.41 o 
   7   3  11      274.19      259.75     13.13 o 
   8   3  11       72.40       76.78      8.31 o 
   9   3  11       62.13       62.50      9.05 o 
  10   3  11      115.47      123.79     11.72 o 
   0   4  11      298.72      340.26     15.49 o 
   1   4  11      282.89      279.93      8.04 o 
   2   4  11       93.98       97.90      5.28 o 
   3   4  11      626.73      628.82     12.01 o 
   4   4  11      193.65      192.73      9.19 o 
   5   4  11      471.48      470.85     12.95 o 
   6   4  11       33.87       35.70      6.36 o 
   7   4  11       94.65       81.95      8.19 o 
   8   4  11       71.50       70.97      9.12 o 
   9   4  11      218.64      214.75     14.04 o 
  10   4  11       96.28      110.90     11.56 o 
   0   5  11       70.35       69.83      6.77 o 
   1   5  11      238.75      260.85      7.83 o 
   2   5  11     1136.96     1115.34     16.22 o 
   3   5  11      947.68      961.06     17.30 o 
   4   5  11      827.40      781.54     16.02 o 
   5   5  11      224.95      237.40     11.55 o 
   6   5  11      671.56      640.41     17.11 o 
   7   5  11       72.51       67.06     10.25 o 
   8   5  11      279.16      267.24     14.88 o 
   9   5  11       26.72        9.20      7.20 o 
  10   5  11       13.52       18.90     10.97 o 
   0   6  11      582.26      608.84     16.93 o 
   1   6  11      157.17      159.42      6.42 o 
   2   6  11      693.49      705.45     14.32 o 
   3   6  11      453.32      436.32     17.95 o 
   4   6  11      401.90      398.73     13.27 o 
   5   6  11     1048.00     1027.51     20.25 o 
   6   6  11      202.81      213.22     12.39 o 
   7   6  11      120.02      126.26     10.55 o 
   8   6  11       90.26       83.64      9.93 o 
   9   6  11       65.30       36.42      8.53 o 
   0   7  11      500.57      483.09     17.67 o 
   1   7  11      173.81      166.46      6.55 o 
   2   7  11      527.32      491.37     12.92 o 
   3   7  11      698.78      690.68     14.56 o 
   4   7  11      166.90      168.76      8.74 o 
   5   7  11       61.00       64.03      7.18 o 
   6   7  11      310.16      307.89     17.91 o 
   8   7  11      545.19      533.73     21.20 o 
   9   7  11      287.09      306.50     16.89 o 
   0   8  11        0.11        1.58      4.80 o 
   1   8  11       97.83       94.66      6.39 o 
   2   8  11      486.44      470.77     16.55 o 
   3   8  11      727.45      698.75     14.73 o 
   4   8  11      864.12      847.64     18.31 o 
   5   8  11      370.93      359.92     13.77 o 
   6   8  11      221.62      227.44     11.92 o 
   7   8  11       71.47       85.67      9.75 o 
   8   8  11      386.56      389.34     18.10 o 
   9   8  11      103.75       91.51     11.26 o 
   0   9  11     1158.19     1111.65     25.77 o 
   1   9  11       71.57       79.39      6.22 o 
   2   9  11      376.29      358.55     14.04 o 
   3   9  11     1402.23     1376.83     24.95 o 
   4   9  11      215.33      215.87     10.27 o 
   5   9  11      184.41      211.95     11.65 o 
   6   9  11       64.21       67.87      8.05 o 
   7   9  11      129.15      138.45     11.79 o 
   8   9  11       22.54       21.27      7.72 o 
   0  10  11       31.76       25.15      8.02 o 
   1  10  11      567.44      551.31     14.78 o 
   2  10  11      468.67      466.83     13.76 o 
   3  10  11      205.05      182.74     10.72 o 
   4  10  11      294.43      315.08     12.16 o 
   5  10  11       24.42       14.36      6.46 o 
   6  10  11      190.82      221.03     12.42 o 
   7  10  11        3.63        9.87      6.85 o 
   8  10  11      162.11      199.79     14.30 o 
   0  11  11      930.89      834.38     33.54 o 
   1  11  11      198.80      183.06      9.37 o 
   2  11  11      650.15      630.38     19.95 o 
   3  11  11       11.33       14.93      5.26 o 
   4  11  11      216.13      228.82     12.22 o 
   5  11  11       12.54       15.80      6.55 o 
   6  11  11      193.79      203.02     12.41 o 
   7  11  11      239.12      265.71     16.66 o 
   8  11  11      152.46      144.33     12.82 o 
   0  12  11      107.93       97.17     13.28 o 
   1  12  11       91.19       95.69      8.57 o 
   2  12  11       38.59       35.60      6.18 o 
   3  12  11        3.19       -4.53      4.83 o 
   4  12  11      214.79      222.79     11.39 o 
   5  12  11        7.69        7.82      6.26 o 
   6  12  11        7.04       11.88      6.42 o 
   7  12  11        2.85        0.09      7.11 o 
   0  13  11      137.88      126.11     14.68 o 
   1  13  11        6.06       10.30      6.19 o 
   2  13  11       65.00       78.15      8.47 o 
   3  13  11       62.12       59.95      7.35 o 
   4  13  11       40.08       45.03      7.13 o 
   5  13  11       11.69        8.40      6.34 o 
   6  13  11        7.72       -0.73      6.02 o 
   7  13  11      186.52      240.15     15.49 o 
   0  14  11      199.79      146.32     20.48 o 
   1  14  11      147.50      144.95     11.38 o 
   2  14  11      213.93      209.89     14.16 o 
   3  14  11      389.19      399.93     15.94 o 
   4  14  11       52.19       49.81      8.00 o 
   5  14  11      132.72      140.00     11.14 o 
   6  14  11      103.77      134.87     11.50 o 
   0  15  11       87.14       65.21     12.76 o 
   1  15  11       41.25       35.46      7.91 o 
   2  15  11      172.88      178.07     12.87 o 
   3  15  11       70.25       73.17      9.61 o 
   4  15  11      206.28      250.06     14.73 o 
   5  15  11      150.20      173.89     12.63 o 
   0  16  11       19.69       27.76     11.18 o 
   1  16  11        0.37        0.85      6.43 o 
   2  16  11      110.50      142.44     11.98 o 
   3  16  11       43.29       43.90      8.56 o 
   4  16  11      106.45      129.60     12.98 o 
   0  17  11       39.06       47.55     12.83 o 
   1  17  11      126.59      152.25     12.75 o 
   2  17  11      130.62      151.36     12.58 o 
   0   0  12        0.58        2.57      6.04 o 
   1   0  12       58.33       77.85      7.30 o 
   2   0  12      119.32      124.77      8.61 o 
   3   0  12       10.41        0.67      4.73 o 
   4   0  12      267.13      279.16     13.93 o 
   5   0  12      346.78      342.91     31.08 o 
   6   0  12        0.01       -1.44      6.35 o 
   7   0  12        8.40        0.44      6.76 o 
   8   0  12       45.53       38.25     10.59 o 
   9   0  12      251.44      222.06     19.62 o 
  10   0  12        1.48        5.93      9.78 o 
   0   1  12       37.36       44.63      6.18 o 
   1   1  12        0.35       -1.05      3.09 o 
   2   1  12      448.09      421.69     10.29 o 
   3   1  12      245.20      244.00      9.77 o 
   4   1  12       16.69       15.74      3.95 o 
   5   1  12      616.22      599.99     19.77 o 
   6   1  12      727.27      653.80     20.29 o 
   7   1  12      103.88       97.02      8.66 o 
   8   1  12      177.77      180.53     11.24 o 
   9   1  12       27.89       23.96      7.36 o 
  10   1  12        9.10        9.20      7.58 o 
   0   2  12      219.98      194.97     10.87 o 
   1   2  12      114.68      101.93      6.03 o 
   2   2  12      318.77      302.71      8.70 o 
   3   2  12      291.77      286.78     10.65 o 
   4   2  12      689.75      688.16     13.08 o 
   5   2  12       54.30       57.48      6.50 o 
   6   2  12       96.50       97.18      8.52 o 
   7   2  12      919.87      845.37     21.85 o 
   8   2  12      238.13      217.77     12.14 o 
   9   2  12       54.64       69.62      8.63 o 
  10   2  12       66.29       38.81     55.65 o 
   0   3  12      252.73      262.17     11.61 o 
   1   3  12       54.56       58.48      5.03 o 
   2   3  12       86.82       89.45      5.45 o 
   3   3  12      344.55      355.10      9.77 o 
   4   3  12      280.40      292.73      8.59 o 
   5   3  12       32.65       25.67      7.00 o 
   6   3  12      527.49      518.31     23.52 o 
   7   3  12       33.31       32.13      6.65 o 
   8   3  12        7.38        9.16      6.02 o 
   9   3  12      120.94      122.56     11.35 o 
   0   4  12      399.44      443.55     17.59 o 
   1   4  12      159.45      152.16      7.14 o 
   2   4  12      602.70      593.27     11.99 o 
   3   4  12      176.35      184.25      7.07 o 
   4   4  12      188.16      192.34      9.02 o 
   5   4  12      861.17      839.77     20.40 o 
   6   4  12      220.84      243.88     11.78 o 
   7   4  12        6.78       -5.08      5.08 o 
   8   4  12      463.96      433.80     20.46 o 
   9   4  12       31.65       35.08      8.19 o 
   0   5  12        3.50        8.92      4.92 o 
   1   5  12      349.16      349.04      9.33 o 
   2   5  12      732.35      713.24     13.33 o 
   3   5  12      163.37      189.36      8.20 o 
   4   5  12      925.79      935.11     17.59 o 
   5   5  12        6.98        7.80      4.57 o 
   7   5  12      218.30      220.88     13.26 o 
   8   5  12      184.01      212.31     17.17 o 
   9   5  12      193.75      196.85     13.93 o 
   0   6  12      245.33      225.61     11.13 o 
   1   6  12       79.23       80.01      5.34 o 
   2   6  12       36.23       50.39      5.42 o 
   3   6  12     1644.91     1564.33     24.91 o 
   4   6  12     1550.25     1493.33     26.06 o 
   5   6  12      200.08      215.57     11.06 o 
   6   6  12      260.12      272.67     13.98 o 
   7   6  12      197.35      167.93     12.23 o 
   8   6  12       40.37       28.26      7.79 o 
   9   6  12       82.92       99.95     11.18 o 
   0   7  12      541.15      571.06     18.71 o 
   1   7  12      203.24      197.94      8.38 o 
   2   7  12      139.90      144.04      8.26 o 
   3   7  12       72.03       73.06      6.17 o 
   4   7  12       37.89       41.95      7.06 o 
   5   7  12      211.69      205.58     11.17 o 
   6   7  12       47.64       41.77      7.77 o 
   7   7  12      223.24      184.84     12.74 o 
   8   7  12      220.08      214.42     14.30 o 
   9   7  12       30.25       11.04      8.00 o 
   0   8  12      835.01      856.21     33.44 o 
   1   8  12      793.52      705.24     18.81 o 
   2   8  12      114.75      123.85      7.28 o 
   3   8  12      387.52      369.73     12.43 o 
   4   8  12      168.85      161.35     10.01 o 
   5   8  12       13.97        9.56      5.58 o 
   6   8  12       57.33       59.09      8.76 o 
   7   8  12       65.15       51.73      8.61 o 
   8   8  12      195.62      175.03     13.48 o 
   0   9  12      281.51      238.20     14.53 o 
   1   9  12      915.83      864.21     17.14 o 
   2   9  12      418.76      441.01     13.71 o 
   3   9  12      213.24      218.39     10.36 o 
   4   9  12      270.44      257.04     12.33 o 
   5   9  12      113.61      141.02     10.66 o 
   6   9  12      221.61      198.78     13.13 o 
   7   9  12      461.00      460.26     19.14 o 
   8   9  12      275.57      247.37     15.81 o 
   1  10  12       31.62       21.01      5.22 o 
   2  10  12     1554.39     1462.40     27.74 o 
   3  10  12       27.00       26.86      5.79 o 
   4  10  12       20.96       13.62      6.18 o 
   5  10  12        8.87        9.69      6.17 o 
   6  10  12       99.98       98.37     10.40 o 
   7  10  12       57.51       56.58      9.22 o 
   8  10  12      214.92      229.80     15.56 o 
   0  11  12       66.40       46.96     10.81 o 
   1  11  12      351.93      317.55     13.39 o 
   2  11  12      530.31      469.41     14.52 o 
   3  11  12      209.14      204.47     11.62 o 
   4  11  12       12.28       18.71      6.50 o 
   5  11  12       92.28      107.14      9.75 o 
   6  11  12       49.79       51.81      9.11 o 
   7  11  12       47.38       47.41      9.30 o 
   0  12  12        7.60        6.17      8.41 o 
   1  12  12      396.16      410.31     23.74 o 
   2  12  12       41.87       29.05      6.88 o 
   3  12  12      351.90      335.70     14.71 o 
   4  12  12      263.55      269.88     13.65 o 
   5  12  12       11.79       23.26      7.06 o 
   6  12  12       98.16      104.87     10.20 o 
   7  12  12      131.43      142.54     12.80 o 
   0  13  12       13.76       11.03     12.98 o 
   1  13  12      179.13      155.06     12.25 o 
   2  13  12      325.44      313.17     18.29 o 
   3  13  12       83.56       76.92      8.84 o 
   4  13  12       57.91       58.05      8.13 o 
   5  13  12      109.28      111.46     10.41 o 
   6  13  12       21.86       12.83      6.91 o 
   0  14  12        8.11        3.07      8.83 o 
   1  14  12       41.48       36.90      7.94 o 
   2  14  12       42.52       34.64      8.48 o 
   3  14  12       41.99       47.75      8.71 o 
   4  14  12       21.86       18.34      7.13 o 
   5  14  12       39.12       29.24      7.77 o 
   0  15  12       19.33       33.08     11.24 o 
   1  15  12        5.35       -1.86      6.31 o 
   2  15  12       11.81        9.79      6.52 o 
   3  15  12       62.56       77.07     11.71 o 
   4  15  12       15.96       12.58      8.35 o 
   0  16  12       13.20       31.94     11.73 o 
   1  16  12      118.60      101.50     11.06 o 
   2  16  12        7.11       14.68      7.48 o 
   3  16  12        3.29        6.81      7.19 o 
   1   0  13       27.17       30.05      8.31 o 
   2   0  13        0.20       -4.09      4.75 o 
   3   0  13       58.44       75.66     10.23 o 
   4   0  13      271.62      253.94     12.51 o 
   5   0  13      518.82      511.78     21.99 o 
   6   0  13      548.34      552.59     21.76 o 
   7   0  13      531.96      610.25     28.01 o 
   8   0  13       59.46       84.37     13.34 o 
   9   0  13       26.99       55.43     12.60 o 
   0   1  13      231.62      239.77     11.65 o 
   1   1  13       40.66       40.83      4.65 o 
   2   1  13      352.87      362.85     10.16 o 
   3   1  13       31.81       37.75      5.56 o 
   4   1  13      363.24      350.15     10.26 o 
   5   1  13       53.27       54.73      6.23 o 
   6   1  13      294.40      328.96     12.27 o 
   7   1  13      111.79      112.82     10.11 o 
   8   1  13      182.17      191.65     12.82 o 
   9   1  13       67.03       55.03      8.98 o 
   0   2  13       14.27       17.41      5.58 o 
   1   2  13       11.01       11.88      3.83 o 
   2   2  13      146.97      152.08      7.42 o 
   3   2  13      761.87      742.18     14.13 o 
   4   2  13       54.09       54.18      5.63 o 
   5   2  13      883.25      823.73     19.51 o 
   6   2  13      130.65      125.87      9.19 o 
   7   2  13        3.52        6.46      5.49 o 
   8   2  13       12.97       14.66      6.31 o 
   9   2  13       52.14       28.64      8.52 o 
   0   3  13       13.91       26.12      6.06 o 
   1   3  13      161.38      166.22      7.18 o 
   2   3  13      846.07      829.22     15.14 o 
   3   3  13      166.74      157.91      7.06 o 
   4   3  13      302.50      294.94     10.86 o 
   5   3  13      451.95      425.86     15.06 o 
   6   3  13       95.85       91.37      8.32 o 
   7   3  13       49.48       50.85      7.39 o 
   8   3  13       67.20       82.77      9.84 o 
   9   3  13      142.61      139.90     13.80 o 
   0   4  13      445.85      455.14     15.56 o 
   1   4  13      248.97      242.15      8.39 o 
   2   4  13       69.76       70.01      5.40 o 
   3   4  13     1429.59     1442.67     23.66 o 
   4   4  13      595.25      576.05     20.19 o 
   5   4  13       57.56       46.03      7.87 o 
   6   4  13      319.54      318.01     14.29 o 
   7   4  13      302.81      288.30     15.00 o 
   8   4  13      133.21      145.47     11.84 o 
   9   4  13      174.14      196.05     14.20 o 
   0   5  13      520.84      511.49     16.64 o 
   1   5  13       51.06       52.71      5.08 o 
   2   5  13     1842.27     1789.52     27.58 o 
   3   5  13      762.55      733.95     15.43 o 
   4   5  13       23.18       24.97      5.28 o 
   5   5  13      163.68      150.71      9.63 o 
   6   5  13      146.66      135.83     10.83 o 
   7   5  13       59.99       58.45      8.89 o 
   8   5  13        3.13       -1.55      6.31 o 
   9   5  13       67.36       84.59     11.44 o 
   0   6  13      585.39      611.49     18.11 o 
   1   6  13      219.91      230.21      8.18 o 
   2   6  13      959.08      917.91     17.78 o 
   3   6  13      512.11      497.13     14.72 o 
   4   6  13      126.84      140.25      8.43 o 
   5   6  13        6.77       -5.21      5.29 o 
   6   6  13      202.40      189.93     12.51 o 
   7   6  13      225.02      215.13     13.68 o 
   8   6  13       15.99       11.95      8.23 o 
   0   7  13       41.27       39.81      8.46 o 
   1   7  13      596.29      595.82     13.90 o 
   2   7  13      270.88      275.99      9.99 o 
   3   7  13      174.90      184.04      8.67 o 
   4   7  13        9.07       14.00      5.73 o 
   5   7  13      566.82      567.18     17.22 o 
   6   7  13      272.81      271.11     14.71 o 
   7   7  13       23.23       17.52      7.24 o 
   8   7  13      177.71      212.56     14.41 o 
   0   8  13     1058.75     1023.68     29.26 o 
   1   8  13      759.33      756.03     15.94 o 
   2   8  13      969.78      920.45     18.81 o 
   3   8  13      246.72      250.06     11.34 o 
   4   8  13      297.79      310.78     13.30 o 
   5   8  13      172.86      157.89     11.04 o 
   6   8  13      198.06      203.36     16.48 o 
   7   8  13      132.96      130.29     11.81 o 
   8   8  13      356.23      348.95     17.97 o 
   0   9  13      577.05      612.71     22.52 o 
   1   9  13      145.21      154.83      8.22 o 
   2   9  13       21.80       20.30      5.83 o 
   3   9  13      120.86      128.34      8.77 o 
   4   9  13       90.79       82.00      9.02 o 
   5   9  13       12.96       -0.86      5.49 o 
   6   9  13       16.78       17.21      7.20 o 
   7   9  13        0.77        7.71      7.03 o 
   8   9  13       71.01       88.80     10.81 o 
   0  10  13        2.82       -3.89      7.08 o 
   1  10  13      399.50      437.49     23.82 o 
   2  10  13        6.35       18.54      5.53 o 
   3  10  13      107.77      105.08      8.32 o 
   4  10  13       61.57       62.98      8.06 o 
   5  10  13       89.57      128.36     11.39 o 
   6  10  13       42.13       45.53      8.72 o 
   7  10  13      268.90      300.65     16.90 o 
   0  11  13        6.68       -7.86      7.86 o 
   1  11  13       44.72       37.30      7.20 o 
   2  11  13       83.15       78.41      8.49 o 
   3  11  13       12.83        8.63      5.51 o 
   4  11  13       44.67       33.91      7.31 o 
   5  11  13      261.73      308.78     16.21 o 
   6  11  13      463.51      441.66     19.47 o 
   7  11  13       25.45       26.72      8.70 o 
   0  12  13      133.30      146.96     19.06 o 
   1  12  13       90.21       77.50     13.14 o 
   2  12  13      219.09      207.43     12.25 o 
   3  12  13       10.72       -0.75      5.94 o 
   4  12  13       51.44       79.41      9.00 o 
   5  12  13      106.16      108.57     10.29 o 
   6  12  13      228.87      258.22     16.69 o 
   0  13  13        1.69        0.49      8.92 o 
   1  13  13       83.12      118.86     10.92 o 
   2  13  13       18.72       22.61      7.56 o 
   3  13  13       55.84       50.06      8.16 o 
   4  13  13       12.50        2.36      7.21 o 
   5  13  13       47.80       42.80      8.39 o 
   0  14  13        0.74       -0.42      9.00 o 
   1  14  13       16.94       20.23      7.47 o 
   2  14  13       49.31       45.46      9.11 o 
   3  14  13       65.26       68.42     10.76 o 
   4  14  13      199.80      183.78     13.68 o 
   0  15  13       47.03       32.57     20.08 o 
   1  15  13      133.62      147.25     12.54 o 
   2  15  13       74.12       69.78      9.68 o 
   3  15  13       69.36       65.15     10.95 o 
   0  16  13       19.83       21.91     11.67 o 
   1  16  13       44.94       50.62      9.64 o 
   0   0  14      107.72      106.59     12.86 o 
   1   0  14        1.96        7.23      5.51 o 
   2   0  14       22.55       18.09      6.01 o 
   3   0  14      467.80      438.20     15.71 o 
   4   0  14        0.00       -3.49      5.96 o 
   5   0  14      210.41      209.50     20.42 o 
   6   0  14       50.25       48.76      9.38 o 
   7   0  14      206.10      157.81     29.37 o 
   8   0  14      112.54      101.85     20.72 o 
   9   0  14      145.02      158.78     17.91 o 
   0   1  14      387.66      386.66     14.96 o 
   1   1  14      243.56      247.98      8.74 o 
   2   1  14      599.17      590.21     12.74 o 
   3   1  14      218.83      223.19      8.68 o 
   4   1  14      336.38      296.73     11.13 o 
   5   1  14      252.93      237.51     10.54 o 
   6   1  14      201.99      164.89     10.52 o 
   7   1  14      221.89      228.66     14.52 o 
   8   1  14      208.48      234.99     14.21 o 
   9   1  14       16.17       20.22      7.72 o 
   0   2  14      574.63      517.79     19.46 o 
   1   2  14      194.35      189.37      8.88 o 
   2   2  14      290.78      315.33     10.89 o 
   3   2  14      244.70      235.38      8.87 o 
   4   2  14      479.31      453.62     12.28 o 
   5   2  14      994.68      925.44     21.36 o 
   6   2  14      822.90      791.58     22.56 o 
   7   2  14       57.36       59.19      7.89 o 
   8   2  14        2.54        2.38      6.57 o 
   9   2  14       79.43       63.96     10.72 o 
   0   3  14      958.29      998.54     24.79 o 
   1   3  14      367.96      376.22     10.59 o 
   2   3  14      412.57      407.63     11.64 o 
   3   3  14      112.75      106.12      6.38 o 
   4   3  14     1130.34     1054.04     20.96 o 
   5   3  14       11.82       10.54      5.45 o 
   6   3  14      146.94      124.38      9.46 o 
   7   3  14       19.87       25.53      6.67 o 
   8   3  14      202.60      198.42     13.68 o 
   9   3  14       30.19       34.95      9.32 o 
   0   4  14      208.08      212.07     14.62 o 
   1   4  14      207.31      218.00      8.33 o 
   2   4  14     1106.05     1089.82     18.49 o 
   3   4  14      241.63      249.55     13.67 o 
   4   4  14      116.85      117.99      8.02 o 
   5   4  14      387.04      372.20     14.31 o 
   6   4  14       50.26       44.83      7.15 o 
   7   4  14      174.91      157.61     12.20 o 
   8   4  14      199.43      205.67     14.15 o 
   0   5  14      657.68      665.11     19.37 o 
   1   5  14      107.97      115.31      6.68 o 
   2   5  14      160.15      171.83      8.45 o 
   3   5  14       51.91       59.50      6.18 o 
   4   5  14       17.94       17.25      7.67 o 
   5   5  14      291.04      285.50     12.77 o 
   6   5  14      183.15      181.01     12.35 o 
   7   5  14       61.37       65.62      9.21 o 
   8   5  14       96.79      111.99     11.45 o 
   0   6  14       99.37      105.31      9.09 o 
   1   6  14      413.79      394.78     12.76 o 
   2   6  14      305.57      288.09     10.49 o 
   3   6  14      545.25      519.70     17.78 o 
   4   6  14      337.77      350.35     19.35 o 
   5   6  14      157.37      152.80     11.17 o 
   6   6  14        3.58        0.28      5.98 o 
   7   6  14        1.96       -1.72      6.27 o 
   8   6  14       35.10       21.35      7.99 o 
   0   7  14        7.05        4.65      9.35 o 
   1   7  14       99.13      113.40      7.34 o 
   2   7  14      344.02      345.37     11.37 o 
   3   7  14      309.48      320.44     12.15 o 
   4   7  14      110.80      120.98      9.35 o 
   5   7  14        9.13       -4.37      5.69 o 
   6   7  14       87.67      110.89     10.72 o 
   7   7  14       90.25       91.72     10.60 o 
   8   7  14       41.70       39.92      9.06 o 
   0   8  14      782.68      784.45     25.54 o 
   1   8  14      536.72      550.29     16.18 o 
   2   8  14       86.31       88.54      9.33 o 
   3   8  14       25.81       24.75      5.86 o 
   4   8  14        1.68       -1.24      5.32 o 
   5   8  14        9.42        8.06      6.34 o 
   6   8  14      108.30       97.42     10.78 o 
   7   8  14       27.76       15.73      7.50 o 
   0   9  14      879.00      936.29     31.64 o 
   1   9  14      154.35      142.19      9.99 o 
   2   9  14      702.29      635.63     16.68 o 
   3   9  14       80.69       80.24      8.25 o 
   4   9  14        5.37        3.42      5.99 o 
   5   9  14       84.89       95.36     10.08 o 
   6   9  14      163.80      159.56     12.72 o 
   7   9  14      250.05      281.74     16.37 o 
   0  10  14        0.46        3.72      8.19 o 
   1  10  14       19.83       18.77      6.45 o 
   2  10  14       87.27       76.12      8.54 o 
   3  10  14      178.60      177.51     10.66 o 
   4  10  14       63.80       52.33      7.87 o 
   5  10  14      378.37      385.37     18.19 o 
   6  10  14      128.01      142.37     12.38 o 
   7  10  14       28.12       33.21      9.19 o 
   0  11  14       28.31       12.15      9.47 o 
   1  11  14       14.19       17.95      6.94 o 
   2  11  14       74.26       67.85      9.36 o 
   3  11  14       26.78       27.74      7.90 o 
   4  11  14       59.95       60.09      8.55 o 
   5  11  14       24.01       16.82      6.98 o 
   6  11  14       78.32       85.14     10.88 o 
   0  12  14       28.15       21.45     10.36 o 
   1  12  14      309.99      314.85     18.53 o 
   2  12  14       26.33       37.91      8.07 o 
   3  12  14      353.80      344.77     16.75 o 
   4  12  14       26.55       26.74      8.45 o 
   5  12  14        6.11       16.25      7.29 o 
   0  13  14       27.25        5.49     11.65 o 
   1  13  14      407.51      384.78     17.59 o 
   2  13  14      207.37      226.07     14.14 o 
   3  13  14      128.65      131.40     12.96 o 
   4  13  14      307.23      312.58     17.15 o 
   0  14  14       14.13       -0.47      9.80 o 
   1  14  14       51.58       52.88      9.10 o 
   2  14  14      274.28      277.64     16.00 o 
   3  14  14      135.69      167.36     14.49 o 
   0  15  14      100.81      131.70     17.62 o 
   1  15  14        4.87       -1.38      6.77 o 
   2  15  14      193.52      213.08     14.53 o 
   1   0  15      265.59      265.30     13.29 o 
   2   0  15       37.35       25.06      6.50 o 
   3   0  15        6.42        1.45      5.32 o 
   4   0  15        2.59        3.41      8.80 o 
   5   0  15      395.61      404.15     19.38 o 
   6   0  15       82.36       60.71     11.99 o 
   7   0  15       25.97       19.51      9.41 o 
   8   0  15      257.21      235.04     26.56 o 
   0   1  15        2.25        9.31      5.72 o 
   1   1  15      305.90      306.23     10.01 o 
   2   1  15       10.38       12.06      4.19 o 
   3   1  15       28.17       30.95      4.79 o 
   4   1  15      350.37      345.63     12.27 o 
   5   1  15      250.67      268.58     12.65 o 
   6   1  15      549.24      524.42     20.21 o 
   7   1  15      335.16      312.23     15.76 o 
   8   1  15        2.79       -1.27      6.47 o 
   0   2  15     1142.17     1079.93     26.63 o 
   1   2  15       46.38       46.48      5.54 o 
   2   2  15      189.21      178.08      7.90 o 
   3   2  15      127.92      125.97      6.96 o 
   4   2  15      116.39      110.29      8.73 o 
   5   2  15      172.73      176.89     10.78 o 
   6   2  15       87.85       77.24      8.42 o 
   7   2  15       45.87       39.81      8.93 o 
   8   2  15       29.43       14.75      8.04 o 
   0   3  15        0.59        0.41      5.50 o 
   1   3  15      362.44      340.45     10.45 o 
   2   3  15      470.50      454.84     11.73 o 
   3   3  15      717.94      709.53     25.21 o 
   4   3  15       29.27       32.19      6.36 o 
   5   3  15       27.51       22.65      6.20 o 
   6   3  15       69.40       68.58      8.10 o 
   7   3  15      145.19      139.38     11.70 o 
   8   3  15       81.62       75.96     10.90 o 
   0   4  15        9.91       18.71      6.67 o 
   1   4  15      392.03      379.84     10.96 o 
   2   4  15      362.56      382.97     13.44 o 
   3   4  15      772.45      764.70     17.68 o 
   4   4  15      100.65      114.56      9.07 o 
   5   4  15      329.06      354.28     16.56 o 
   6   4  15       22.15       25.09      7.34 o 
   7   4  15       31.03       30.16      7.92 o 
   8   4  15       60.34       66.52     10.09 o 
   0   5  15      367.40      372.68     15.33 o 
   1   5  15       71.22       79.35      6.93 o 
   2   5  15       55.83       50.88      6.98 o 
   3   5  15       38.32       40.05      6.20 o 
   4   5  15       42.22       37.76      6.28 o 
   5   5  15      266.61      254.47     14.00 o 
   6   5  15       59.81       56.54      8.75 o 
   7   5  15       20.25       30.46      8.10 o 
   8   5  15      274.79      316.54     21.61 o 
   0   6  15       99.53      124.54     11.91 o 
   1   6  15      360.62      356.16     11.61 o 
   2   6  15       40.84       42.31      5.79 o 
   3   6  15      459.92      463.87     14.40 o 
   4   6  15        5.17       -1.44      5.35 o 
   5   6  15      275.86      310.03     15.86 o 
   6   6  15       68.58       58.79      9.03 o 
   7   6  15      354.87      383.87     18.04 o 
   0   7  15      160.50      164.45     13.45 o 
   1   7  15     1081.04     1075.52     20.46 o 
   2   7  15       43.48       44.28      5.81 o 
   3   7  15      117.62      104.69      8.96 o 
   4   7  15      137.20      127.27      9.78 o 
   5   7  15       24.40       22.87      7.02 o 
   6   7  15      121.72      153.93     12.39 o 
   7   7  15       72.26       61.28      9.62 o 
   0   8  15      151.09      159.67     19.03 o 
   1   8  15      186.37      188.70     10.17 o 
   2   8  15       37.67       40.58      7.92 o 
   3   8  15      157.41      161.83     11.91 o 
   4   8  15       93.40       78.55      8.54 o 
   5   8  15       14.80       15.54      7.03 o 
   6   8  15       22.61        8.40      7.13 o 
   7   8  15       52.53       59.73      9.64 o 
   0   9  15      234.02      216.41     17.24 o 
   1   9  15       92.25       84.88      9.34 o 
   2   9  15        8.12       13.25      6.12 o 
   3   9  15       83.09       75.28      8.66 o 
   4   9  15       13.26       16.96      6.72 o 
   5   9  15       49.73       76.19      9.58 o 
   6   9  15      239.49      256.18     15.50 o 
   0  10  15      295.18      300.81     21.10 o 
   1  10  15      153.57      165.92     11.03 o 
   2  10  15       74.81       64.34      8.43 o 
   3  10  15        2.95       -4.57      6.64 o 
   4  10  15       81.37       90.70      9.54 o 
   5  10  15       62.44       71.12     10.64 o 
   6  10  15        1.85       -6.54      6.54 o 
   0  11  15      440.69      431.34     36.14 o 
   1  11  15      257.72      246.97     14.59 o 
   2  11  15      327.09      293.41     14.28 o 
   3  11  15        7.02        3.21      6.70 o 
   4  11  15       12.32       22.15      8.11 o 
   5  11  15        7.56       -6.65      6.65 o 
   0  12  15      840.64      885.60     50.92 o 
   1  12  15      526.07      545.01     23.82 o 
   2  12  15        9.71       14.62      7.27 o 
   3  12  15      115.63      110.16     11.57 o 
   4  12  15        1.16       -6.64      6.64 o 
   0  13  15       46.83       45.56     12.58 o 
   1  13  15       91.30      102.53     10.91 o 
   2  13  15      139.44      144.09     12.52 o 
   3  13  15       91.16      114.79     12.62 o 
   0  14  15       89.72      117.16     16.69 o 
   1  14  15       16.41       10.17      7.55 o 
   2  14  15       31.35       32.97      8.59 o 
   0   0  16        0.19       -2.26      7.95 o 
   1   0  16      787.07      776.26     22.30 o 
   2   0  16       63.68       81.47      8.83 o 
   3   0  16       30.36       26.33      7.00 o 
   4   0  16        1.74        4.87      6.86 o 
   5   0  16      226.88      251.96     19.61 o 
   6   0  16        2.47        1.74      8.58 o 
   7   0  16      192.55      209.02     19.26 o 
   8   0  16      269.74      324.77     24.35 o 
   0   1  16      990.63      977.55     25.54 o 
   1   1  16       55.17       60.12      5.80 o 
   2   1  16       59.75       56.98      5.70 o 
   3   1  16       91.37       97.37      6.68 o 
   4   1  16      196.60      184.67     10.88 o 
   5   1  16      140.86      126.63      9.67 o 
   6   1  16       88.21       95.40      9.97 o 
   7   1  16       73.50       75.52      9.58 o 
   8   1  16       10.59       16.68      8.35 o 
   0   2  16       84.71       86.72      9.24 o 
   1   2  16      623.80      614.33     13.97 o 
   2   2  16      255.24      261.78      9.70 o 
   3   2  16      126.80      126.85      8.58 o 
   4   2  16      183.70      194.11     11.12 o 
   5   2  16      491.06      494.25     16.82 o 
   6   2  16      106.88      117.91     10.65 o 
   7   2  16      468.81      461.65     22.57 o 
   0   3  16      959.28      998.17     26.11 o 
   1   3  16      165.00      167.22      8.27 o 
   2   3  16      680.94      656.39     15.38 o 
   3   3  16       84.23       88.39      7.56 o 
   4   3  16       65.72       71.01      7.90 o 
   5   3  16      138.41      142.49     10.49 o 
   6   3  16      278.60      296.05     14.39 o 
   7   3  16       10.13       17.17      8.00 o 
   0   4  16     1569.24     1537.75     34.70 o 
   1   4  16      144.00      137.61      9.50 o 
   2   4  16      404.41      407.77     12.71 o 
   3   4  16       25.15       22.56      5.77 o 
   4   4  16      314.53      314.54     13.76 o 
   5   4  16        9.18        7.98      5.85 o 
   6   4  16      206.16      188.89     13.07 o 
   7   4  16       22.93       27.02      8.16 o 
   0   5  16      313.86      337.57     18.92 o 
   1   5  16       48.57       40.17      6.10 o 
   2   5  16       18.98       11.81      4.94 o 
   3   5  16      300.05      294.81     12.25 o 
   4   5  16       91.48       93.19      8.86 o 
   5   5  16       43.35       29.76      7.61 o 
   6   5  16       39.42       47.04      8.65 o 
   7   5  16        0.23       -2.43      6.63 o 
   0   6  16        8.51        2.84      7.20 o 
   1   6  16      388.14      369.08     12.32 o 
   2   6  16       20.11       24.16      5.79 o 
   3   6  16      382.61      381.54     14.88 o 
   4   6  16      276.65      272.41     21.48 o 
   5   6  16      125.80      122.74     11.08 o 
   6   6  16       52.92       46.29      8.76 o 
   7   6  16      161.25      212.36     14.80 o 
   0   7  16        4.41        8.49      7.54 o 
   1   7  16       84.48       90.83      7.92 o 
   2   7  16       20.47       19.96      5.28 o 
   3   7  16      184.75      164.02     10.74 o 
   4   7  16      108.81       93.01      9.87 o 
   5   7  16       94.16       98.21     10.37 o 
   6   7  16       22.43       29.17      8.12 o 
   0   8  16      113.90      114.73     12.77 o 
   1   8  16      125.55      120.34      8.93 o 
   2   8  16      315.73      299.65     13.78 o 
   3   8  16        0.54       -1.56      5.69 o 
   4   8  16      165.94      202.36     13.47 o 
   5   8  16        1.88       -0.60      6.19 o 
   6   8  16      129.61      155.51     13.00 o 
   0   9  16      794.07      788.99     27.70 o 
   1   9  16      231.28      237.96     14.00 o 
   2   9  16      156.89      153.84     10.87 o 
   3   9  16       91.93      103.67     10.73 o 
   4   9  16       65.18       54.69      8.43 o 
   5   9  16       46.38       56.52      9.36 o 
   6   9  16       65.62       70.96     10.35 o 
   0  10  16      309.52      322.19     25.49 o 
   1  10  16      389.45      406.00     16.51 o 
   2  10  16       51.17       34.97      7.65 o 
   3  10  16       21.68       11.94      7.42 o 
   4  10  16       52.79       30.01      8.69 o 
   5  10  16        0.50       10.40      7.34 o 
   1  11  16      271.40      280.36     15.50 o 
   2  11  16       86.57      115.58     13.53 o 
   3  11  16      102.77      121.43     13.79 o 
   4  11  16      120.08      155.34     12.92 o 
   0  12  16       98.26      131.79     16.65 o 
   1  12  16       34.31       22.67      7.72 o 
   2  12  16      183.69      195.88     15.21 o 
   3  12  16       55.21       73.81     11.29 o 
   0  13  16      280.18      312.74     24.19 o 
   1  13  16       41.35       56.42     10.61 o 
   2  13  16        2.30       -7.12      7.12 o 
   1   0  17      777.12      799.21     23.36 o 
   2   0  17      542.11      569.01     19.86 o 
   3   0  17       28.71       28.89      8.31 o 
   4   0  17        7.66        1.09      7.89 o 
   5   0  17      183.22      201.41     18.22 o 
   6   0  17       17.49       21.97     10.13 o 
   7   0  17      153.98      182.21     18.81 o 
   0   1  17        0.28        5.61      6.63 o 
   1   1  17      282.10      284.28     10.48 o 
   2   1  17      226.63      233.39     10.34 o 
   3   1  17      240.86      261.11     13.07 o 
   4   1  17      125.49      122.05      9.60 o 
   5   1  17       60.02       58.38      8.43 o 
   6   1  17      200.35      203.48     14.52 o 
   7   1  17       92.69       76.91     10.18 o 
   0   2  17      502.77      466.75     18.32 o 
   1   2  17       38.76       42.51      5.76 o 
   2   2  17       11.10        2.20      4.69 o 
   3   2  17      146.11      139.99      9.96 o 
   4   2  17      396.41      419.63     15.69 o 
   5   2  17       66.17       72.92      8.43 o 
   6   2  17       34.36       33.00      8.02 o 
   7   2  17       20.23       16.45      8.10 o 
   0   3  17       38.16       29.68      8.56 o 
   1   3  17     1208.98     1149.70     23.19 o 
   2   3  17      459.18      466.32     13.78 o 
   3   3  17      184.45      184.85     10.34 o 
   4   3  17      166.26      184.65     11.67 o 
   5   3  17       57.38       57.91      8.08 o 
   6   3  17      193.14      227.34     15.75 o 
   7   3  17      125.40      131.99     14.18 o 
   0   4  17       10.35       10.73      7.78 o 
   1   4  17      478.15      485.05     20.69 o 
   2   4  17      170.11      176.40     10.16 o 
   3   4  17      121.88      118.25     10.68 o 
   4   4  17        5.14       10.60      6.01 o 
   5   4  17        2.55        1.56      6.32 o 
   6   4  17        6.28       16.11      8.09 o 
   0   5  17       30.04       15.57      7.99 o 
   1   5  17       99.23       89.48      7.31 o 
   2   5  17       25.99       18.04      5.48 o 
   3   5  17      501.34      520.35     19.79 o 
   4   5  17       45.70       45.17      8.19 o 
   5   5  17       26.57       32.06      7.78 o 
   6   5  17       46.79       48.37      8.94 o 
   0   6  17        0.24       -1.95      7.06 o 
   1   6  17      311.02      320.86     15.61 o 
   2   6  17      142.63      142.41      9.01 o 
   3   6  17       63.03       59.17      8.11 o 
   4   6  17      259.60      260.93     18.51 o 
   5   6  17       29.14       40.00      8.09 o 
   6   6  17       35.16       44.73      9.12 o 
   0   7  17        2.88       -7.02      7.02 o 
   1   7  17       66.20       68.83      7.66 o 
   2   7  17      122.57      115.84     10.57 o 
   3   7  17       14.78        9.89      6.35 o 
   4   7  17       35.93       27.77      7.80 o 
   5   7  17        1.50       -1.27      6.21 o 
   6   7  17      160.62      178.61     13.74 o 
   0   8  17       52.70       47.22     10.54 o 
   1   8  17      256.70      272.46     13.69 o 
   2   8  17      142.61      172.72     12.64 o 
   3   8  17       12.57       13.43      7.17 o 
   4   8  17       41.97       52.98      8.82 o 
   5   8  17       34.59       31.00      8.37 o 
   0   9  17       75.28       71.73     13.49 o 
   1   9  17      161.25      152.07     11.21 o 
   2   9  17       30.28       18.81      7.70 o 
   3   9  17       43.78       30.79      8.28 o 
   4   9  17        3.38       -3.75      7.37 o 
   5   9  17       72.81       70.79     10.25 o 
   0  10  17      164.33      153.64     22.57 o 
   1  10  17       33.61       22.39      7.83 o 
   2  10  17      131.52      153.80     12.71 o 
   3  10  17       89.08      102.94     11.31 o 
   4  10  17       10.04       15.37     10.62 o 
   0  11  17      132.04      118.77     16.53 o 
   1  11  17      227.59      250.06     16.12 o 
   2  11  17      280.89      293.03     18.02 o 
   3  11  17        5.13       -7.19      7.19 o 
   0  12  17       19.43       34.29     12.95 o 
   1  12  17      348.45      413.29     19.11 o 
   0   0  18       12.53        9.36     10.01 o 
   1   0  18        1.52       -1.31      6.20 o 
   2   0  18       79.49       82.11      9.74 o 
   3   0  18      114.81      128.32     15.27 o 
   4   0  18      117.99      110.91     14.75 o 
   5   0  18       13.77       15.30     10.13 o 
   6   0  18        5.63       -6.43     11.86 o 
   0   1  18       10.86       12.26      7.12 o 
   1   1  18      314.59      339.00     11.73 o 
   2   1  18      166.17      183.02      9.59 o 
   3   1  18       15.45       12.62      6.10 o 
   4   1  18      238.09      239.54     14.00 o 
   5   1  18       38.19       27.38      7.41 o 
   6   1  18       13.96       15.80      7.17 o 
   0   2  18      114.25      116.27     11.03 o 
   1   2  18       84.33       85.68      7.38 o 
   2   2  18      122.24      127.62      8.57 o 
   3   2  18      169.83      181.50     11.39 o 
   4   2  18       60.53       60.04      8.03 o 
   5   2  18       76.57       55.89      8.70 o 
   6   2  18       11.64       14.70      7.90 o 
   0   3  18      163.24      160.39     18.63 o 
   1   3  18      257.72      259.31     11.14 o 
   2   3  18      290.10      268.42     11.38 o 
   3   3  18      291.42      319.94     14.32 o 
   4   3  18      106.60      106.12      9.69 o 
   5   3  18       13.45       14.49      8.22 o 
   6   3  18       91.31      125.24     12.90 o 
   0   4  18       33.46       34.50      8.93 o 
   1   4  18      130.92      140.47     10.92 o 
   2   4  18        7.08        5.01      5.45 o 
   3   4  18      262.98      240.03     12.93 o 
   4   4  18      220.84      228.71     13.97 o 
   5   4  18      567.12      568.13     24.33 o 
   6   4  18       64.33       75.51     11.01 o 
   0   5  18        0.00        1.06      7.56 o 
   1   5  18      191.37      189.83     10.76 o 
   2   5  18      232.82      223.20     11.65 o 
   3   5  18       49.82       50.75      8.57 o 
   4   5  18        6.56        8.83      6.95 o 
   5   5  18       23.44       29.03      7.98 o 
   0   6  18       38.53       33.62      9.73 o 
   1   6  18        9.69        1.93      5.39 o 
   2   6  18      111.06      107.71      9.61 o 
   3   6  18        0.29       -1.81      6.21 o 
   4   6  18      139.75      133.10     13.76 o 
   5   6  18       53.81       67.08     11.52 o 
   0   7  18        1.15       -7.59      7.59 o 
   1   7  18      100.56      107.60      8.93 o 
   2   7  18      142.56      168.06     12.47 o 
   3   7  18       14.12        6.14      7.44 o 
   4   7  18       56.33       62.82      9.72 o 
   5   7  18       77.98       85.13     10.70 o 
   0   8  18       42.45       45.09     13.06 o 
   1   8  18        3.36        5.78      6.28 o 
   2   8  18       84.08       78.74     10.01 o 
   3   8  18       12.96        7.12      7.43 o 
   4   8  18       21.96       24.66      9.02 o 
   0   9  18        0.62        6.81      9.67 o 
   1   9  18       32.47       36.06      8.49 o 
   2   9  18       35.40       22.87      8.50 o 
   3   9  18        0.64       -6.61      6.61 o 
   0  10  18        8.35        9.06     10.09 o 
   1  10  18       34.29       22.12      8.00 o 
   2  10  18       75.09       83.25     11.83 o 
   1   0  19       33.78       29.30      9.13 o 
   2   0  19      266.09      286.51     21.02 o 
   3   0  19      113.13      103.28     14.76 o 
   4   0  19       79.33       81.18     13.91 o 
   5   0  19       29.22       36.94     11.71 o 
   0   1  19      149.47      137.07     12.38 o 
   1   1  19      510.96      498.46     16.03 o 
   2   1  19      280.92      284.92     13.83 o 
   3   1  19        0.12       -3.57      5.95 o 
   4   1  19      519.97      589.66     21.03 o 
   5   1  19      198.69      228.89     20.07 o 
   0   2  19       11.97       13.54      8.21 o 
   1   2  19      179.62      185.60     11.96 o 
   2   2  19       90.68       96.49      8.51 o 
   3   2  19      253.57      266.89     14.46 o 
   4   2  19      182.20      201.57     14.40 o 
   5   2  19       57.46       52.21     10.13 o 
   0   3  19      598.42      654.63     28.79 o 
   1   3  19      323.87      344.41     13.79 o 
   2   3  19      351.07      384.27     14.60 o 
   3   3  19      106.33       88.76     10.79 o 
   4   3  19      153.59      154.38     12.13 o 
   5   3  19        7.16       -1.24      7.22 o 
   0   4  19       76.37       72.51     11.59 o 
   1   4  19       30.99       19.23      6.62 o 
   2   4  19      194.03      192.61     12.15 o 
   3   4  19      427.30      438.06     17.04 o 
   4   4  19       20.66       28.71     10.09 o 
   0   5  19       44.08       50.97     11.69 o 
   1   5  19      163.40      178.37     11.01 o 
   2   5  19       78.76       96.02     10.55 o 
   3   5  19       66.18       82.03      9.91 o 
   4   5  19       48.05       52.68      9.81 o 
   0   6  19       62.35       80.28     12.08 o 
   1   6  19      140.58      152.43     10.55 o 
   2   6  19       24.37       13.78      7.29 o 
   3   6  19       80.02       96.98     11.68 o 
   4   6  19      166.56      182.57     13.51 o 
   0   7  19       86.04       81.02     13.67 o 
   1   7  19      155.67      171.30     12.70 o 
   2   7  19       96.48      115.82     11.88 o 
   3   7  19        9.34        7.44      8.32 o 
   0   8  19       18.77       10.66     10.25 o 
   1   8  19       22.35       33.86      8.19 o 
   2   8  19       67.57       69.14     10.23 o 
   0   9  19       29.07       40.19     12.53 o 
   1   9  19       13.32       11.75      8.50 o 
   0   0  20      326.25      311.92     24.69 o 
   1   0  20        4.02       -3.68      7.99 o 
   2   0  20       87.32       84.63     13.56 o 
   3   0  20        3.07       -8.47      8.47 o 
   4   0  20      389.33      434.93     26.97 o 
   0   1  20      466.02      468.11     22.86 o 
   1   1  20      204.02      238.42     12.06 o 
   2   1  20      279.92      261.82     15.58 o 
   3   1  20      330.23      290.57     15.75 o 
   4   1  20       75.17       72.49      9.59 o 
   0   2  20       19.62       12.70      9.25 o 
   1   2  20       30.00       18.97      6.09 o 
   2   2  20       58.80       51.97      8.14 o 
   3   2  20        8.29       11.57      6.76 o 
   4   2  20       11.33       18.24      7.71 o 
   0   3  20       41.66       47.56     11.83 o 
   1   3  20       69.31       67.19      7.89 o 
   2   3  20       64.01       64.54      9.23 o 
   3   3  20       34.15       52.68      9.07 o 
   0   4  20       18.94       29.30     20.05 o 
   1   4  20      105.10      119.97     10.09 o 
   2   4  20      162.09      207.01     14.81 o 
   3   4  20      189.68      188.31     17.36 o 
   0   5  20        4.98       -6.42     10.03 o 
   1   5  20      127.15      137.46     10.89 o 
   2   5  20       74.82       79.36     10.74 o 
   3   5  20        5.74        4.22     10.34 o 
   0   6  20       75.28       86.29     14.64 o 
   1   6  20        2.36       13.57      7.51 o 
   2   6  20        1.83       -3.50      7.60 o 
   0   7  20       67.76       66.92     14.39 o 
   1   0  21       38.25       36.26     12.77 o 
   2   0  21        0.12       11.30     10.32 o 
   0   1  21       33.30       42.61     10.69 o 
   1   1  21       50.27       56.14      9.92 o 
   2   1  21      104.80       82.05     10.12 o 
   0   2  21       81.78       58.66     12.07 o 
   1   2  21       20.95       39.94      7.90 o 
   0   3  21      597.68      608.43     27.92 o 
   1   3  21      157.93      179.35     12.36 o 
                                                 
